# Supplementary material for: Data and analyses of woody restoration planting survival and growth as a function of wild ungulate herbivory
Source: Data Brief. 2017 Jul 8;14:168–74. doi: 10.1016/j.dib.2017.07.002 (PMC5537423; doi:10.1016/j.dib.2017.07.002)
Supplement: Supplementary file 2 — Supplementary material [file mmc2.xlsx]

## Sheet: Growth
Index	Species	Exclosure Use	Habitat type	InitialHeight (cm)	EndofYearOneHeight (cm)	EndofYearTwoHeight (cm)	BROWSED (Yes/No)	Growth (cm)	Site
1	CRDO2	NO	DM	40	52	59	YES	19	1
2	CRDO2	NO	DM	22	29	40	YES	18	1
3	CRDO2	NO	DM	39	45	58	NO	19	1
4	CRDO2	NO	DM	25	55	70	YES	45	2
5	CRDO2	NO	DM	31	42	38	YES	7	2
6	CRDO2	NO	DM	33	35	50	YES	17	2
7	CRDO2	NO	DM	40	47	52	YES	12	2
8	CRDO2	NO	DM	48	42	43	YES	-5	2
9	CRDO2	NO	DM	30	56	38	YES	8	2
10	CRDO2	NO	DM	32	29	46	YES	14	2
11	CRDO2	NO	DM	48	71	75	YES	27	3
12	CRDO2	NO	DM	40	84	88	YES	48	3
13	CRDO2	NO	DM	19	16	18	YES	-1	3
14	CRDO2	NO	DM	18	17	21	YES	3	3
15	CRDO2	NO	DM	18	28	26	YES	8	3
16	CRDO2	NO	DM	22	35	49	YES	27	3
17	CRDO2	NO	DM	29	29	43	YES	14	4
18	CRDO2	NO	DM	41	38	44	YES	3	4
19	CRDO2	NO	DM	9	34	48	YES	39	4
20	CRDO2	NO	DM	35	59	54	YES	19	4
21	CRDO2	NO	DM	46	49	43	YES	-3	4
22	CRDO2	NO	DM	47	44	39	YES	-8	4
23	CRDO2	NO	DM	52	47	34	YES	-18	4
24	CRDO2	NO	DM	45	39	31	YES	-14	4
25	CRDO2	NO	DM	47	45	38	YES	-9	4
26	CRDO2	NO	DM	24	39	60	YES	36	4
27	CRDO2	NO	DM	30	53	57	NO	27	4
28	CRDO2	NO	DM	26	58	55	YES	29	4
29	CRDO2	NO	DM	23	59	79	YES	56	4
30	CRDO2	NO	WM	10	39	44	YES	34	4
31	CRDO2	NO	DM	20	26	22	YES	2	4
32	CRDO2	NO	DM	30	37	35	YES	5	4
33	CRDO2	NO	DM	38	42	52	YES	14	4
34	CRDO2	NO	DM	30	29	39	YES	9	4
35	CRDO2	NO	DM	13	44	48	YES	35	4
36	CRDO2	NO	DM	20	31	32	YES	12	5
37	CRDO2	NO	DM	30	49	52	YES	22	5
38	CRDO2	NO	DM	40	47	53	YES	13	5
39	CRDO2	NO	DM	8	17	22	YES	14	5
40	CRDO2	NO	DM	35	41	59	NO	24	5
41	CRDO2	NO	DM	40	53	47	YES	7	5
42	CRDO2	NO	DM	24	29	44	YES	20	5
43	CRDO2	NO	DM	9	17	19	YES	10	5
44	CRDO2	NO	DM	36	34	52	YES	16	5
45	CRDO2	NO	DM	38	40	53	YES	15	5
46	CRDO2	NO	DM	11	15	20	YES	9	6
47	CRDO2	NO	DM	45	38	51	YES	6	6
48	CRDO2	NO	DM	49	46	50	YES	1	6
49	CRDO2	NO	DM	47	58	85	NO	38	6
50	CRDO2	NO	WM	42	41	43	YES	1	6
51	CRDO2	NO	WM	40	39	32	NO	-8	6
52	CRDO2	NO	DM	41		62	YES	21	6
53	CRDO2	NO	DM	26	23	29	YES	3	6
54	CRDO2	NO	WM	48		29	YES	-19	7
55	CRDO2	NO	DM	19	36	33	YES	14	8
56	CRDO2	NO	WM	35	40	40	YES	5	9
57	CRDO2	NO	WM	36	34	39	YES	3	9
58	CRDO2	NO	DM	23	13	20	YES	-3	10
59	CRDO2	NO	DM	25	33	38	YES	13	10
60	CRDO2	YES	DM	30	83	106	NO	76	1
61	CRDO2	YES	DM	45	86	94	NO	49	1
62	CRDO2	YES	DM	35	55	72	NO	37	1
63	CRDO2	YES	DM	38		59	NO	21	1
64	CRDO2	YES	DM	29		63	NO	34	2
65	CRDO2	YES	DM	48		68	NO	20	2
66	CRDO2	YES	DM	24	41	47	NO	23	2
67	CRDO2	YES	DM	44	51	61	NO	17	2
68	CRDO2	YES	DM	41	56	61	YES	20	2
69	CRDO2	YES	DM	45	51	55	NO	10	2
70	CRDO2	YES	DM	41	43	38	YES	-3	2
71	CRDO2	YES	DM	20	49	70	NO	50	2
72	CRDO2	YES	DM	65	93	115	NO	50	3
73	CRDO2	YES	DM	31	61	81	NO	50	3
74	CRDO2	YES	DM	29	61	64	NO	35	3
75	CRDO2	YES	DM	36	61	84	NO	48	3
76	CRDO2	YES	DM	42	68	113	NO	71	3
77	CRDO2	YES	DM	44	65	83	NO	39	3
78	CRDO2	YES	DM	55	83	117	NO	62	3
79	CRDO2	YES	DM	54	85	108	NO	54	3
80	CRDO2	YES	DM	49	52	78	YES	29	3
81	CRDO2	YES	DM	53	80	117	YES	64	3
82	CRDO2	YES	DM	80	94	125	YES	45	3
83	CRDO2	YES	DM	49	75	102	YES	53	3
84	CRDO2	YES	DM	51	78	114	NO	63	3
85	CRDO2	YES	DM	47	71	99	NO	52	3
86	CRDO2	YES	DM	39	61	77	NO	38	3
87	CRDO2	YES	DM	45	67	96	NO	51	3
88	CRDO2	YES	DM	38	54	74	NO	36	3
89	CRDO2	YES	DM	45	34	45	YES	0	4
90	CRDO2	YES	DM	53	43	60	NO	7	4
91	CRDO2	YES	DM	55	47	66	NO	11	4
92	CRDO2	YES	DM	49	42	53	YES	4	4
93	CRDO2	YES	DM	62	51	66	NO	4	4
94	CRDO2	YES	DM	44	55	87	NO	43	4
95	CRDO2	YES	DM	23	84	82	NO	59	4
96	CRDO2	YES	DM	75	103	107	NO	32	4
97	CRDO2	YES	DM	58	93	101	NO	43	4
98	CRDO2	YES	DM	37	84	89	NO	52	4
99	CRDO2	YES	DM	52	87	97	NO	45	4
100	CRDO2	YES	DM	52	50	82	NO	30	4
101	CRDO2	YES	DM	42	79	80	NO	38	4
102	CRDO2	YES	DM	49	61	83	NO	34	4
103	CRDO2	YES	DM	54	61	87	NO	33	4
104	CRDO2	YES	DM	40	62	65	NO	25	4
105	CRDO2	YES	DM	56	72	72	NO	16	4
106	CRDO2	YES	DM	61	69	73	NO	12	4
107	CRDO2	YES	DM	53	89	93	NO	40	4
108	CRDO2	YES	DM	55	64	85	NO	30	4
109	CRDO2	YES	WM	7	70	78	NO	71	4
110	CRDO2	YES	DM	46	73	93	NO	47	5
111	CRDO2	YES	DM	75	75	88	NO	13	5
112	CRDO2	YES	DM	43	125	120	NO	77	5
113	CRDO2	YES	DM	43	64	61	NO	18	5
114	CRDO2	YES	DM	48	57	65	NO	17	5
115	CRDO2	YES	DM	51	64	108	NO	57	5
116	CRDO2	YES	DM	51	73	73	NO	22	5
117	CRDO2	YES	DM	45	92	58	NO	13	5
118	CRDO2	YES	DM	42	55	102	NO	60	5
119	CRDO2	YES	DM	63	52	109	NO	46	5
120	CRDO2	YES	DM	40	82	77	NO	37	5
121	CRDO2	YES	DM	58	83	127	NO	69	5
122	CRDO2	YES	DM	42	76	73	NO	31	5
123	CRDO2	YES	DM	56	58	113	NO	57	5
124	CRDO2	YES	DM	61	73	97	NO	36	5
125	CRDO2	YES	DM	49	82	78	NO	29	5
126	CRDO2	YES	DM	63	59	101	NO	38	5
127	CRDO2	YES	DM	56	76	88	NO	32	5
128	CRDO2	YES	DM	65	103	139	YES	74	5
129	CRDO2	YES	DM	74	110	136	YES	62	5
130	CRDO2	YES	DM	75	85	130	NO	55	5
131	CRDO2	YES	DM	62	71	138	YES	76	5
132	CRDO2	YES	DM	101	126	130	YES	29	5
133	CRDO2	YES	DM	81	107	80	YES	-1	5
134	CRDO2	YES	DM	65	114	133	YES	68	5
135	CRDO2	YES	DM	75	89	94	NO	19	5
136	CRDO2	YES	DM	67	93	109	NO	42	5
137	CRDO2	YES	DM	62	96	114	NO	52	5
138	CRDO2	YES	DM	64	83	116	NO	52	5
139	CRDO2	YES	DM	37	69	93	YES	56	5
140	CRDO2	YES	DM	70	91	79	YES	9	5
141	CRDO2	YES	DM	80	82	117	YES	37	5
142	CRDO2	YES	DM	59	107	105	YES	46	5
143	CRDO2	YES	DM	110	123	138	NO	28	5
144	CRDO2	YES	DM	75	101	121	YES	46	5
145	CRDO2	YES	DM	77	105	95	YES	18	5
146	CRDO2	YES	DM	32	19	34	NO	2	6
147	CRDO2	YES	DM	14	22	19	NO	5	6
148	CRDO2	YES	DM	22	48	36	NO	14	6
149	CRDO2	YES	DM	33	32	18	NO	-15	6
150	CRDO2	YES	DM	0	19	48	YES	48	6
151	CRDO2	YES	DM	27	34	76	YES	49	6
152	CRDO2	YES	DM	26	42	61	NO	35	6
153	CRDO2	YES	DM	55		81	NO	26	6
154	CRDO2	YES	DM	25	50	51	NO	26	6
155	CRDO2	YES	DM	47	81	85	NO	38	6
156	CRDO2	YES	DM	46	72	87	NO	41	6
157	CRDO2	YES	DM	38		90	NO	52	6
158	CRDO2	YES	DM	40		83	NO	43	6
159	CRDO2	YES	DM	31	65	66	NO	35	7
160	CRDO2	YES	DM	47	81	56	NO	9	7
161	CRDO2	YES	DM	72	59	92	NO	20	7
162	CRDO2	YES	DM	37	35	80	NO	43	7
163	CRDO2	YES	DM	56	62	78	NO	22	7
164	CRDO2	YES	DM	28	79	60	NO	32	7
165	CRDO2	YES	DM	20	59	74	NO	54	7
166	CRDO2	YES	DM	35	58	72	YES	37	7
167	CRDO2	YES	DM	39	63	97	NO	58	8
168	CRDO2	YES	DM	26	86	89	YES	63	8
169	CRDO2	YES	DM	33	75	112	NO	79	8
170	CRDO2	YES	DM	31	82	75	YES	44	8
171	CRDO2	YES	DM	35	77	100	YES	65	8
172	CRDO2	YES	DM	20	49	64	NO	44	8
173	CRDO2	YES	WM	32	50	73	NO	41	8
174	CRDO2	YES	WM	36	53	90	NO	54	8
175	CRDO2	YES	DM	42	94	104	NO	62	8
176	CRDO2	YES	DM	38	45	48	NO	10	8
177	CRDO2	YES	DM	40	76	59	YES	19	8
178	CRDO2	YES	WM	5	41	65	YES	60	9
179	CRDO2	YES	WM	42	46	59	YES	17	9
180	CRDO2	YES	WM	25	62	69	YES	44	9
181	CRDO2	YES	WM	32	72	78	YES	46	9
182	CRDO2	YES	WM	43	88	85	NO	42	9
183	CRDO2	YES	WM	54	66	101	YES	47	9
184	CRDO2	YES	WM	11	67	67	YES	56	9
185	CRDO2	YES	WM	20	53	79	YES	59	9
186	CRDO2	YES	WM	13	63	65	YES	52	9
187	CRDO2	YES	WM	25	55	69	YES	44	9
188	CRDO2	YES	WM	17	46	47	NO	30	9
189	CRDO2	YES	WM	43	54	82	NO	39	9
190	CRDO2	YES	WM	29	53	62	NO	33	9
191	CRDO2	YES	WM	20	69	119	NO	99	9
192	CRDO2	YES	WM	24	67	84	NO	60	9
193	CRDO2	YES	DM	32	54	70	NO	38	10
194	CRDO2	YES	DM	31	89	101	YES	70	10
195	CRDO2	YES	DM	23	66	96	NO	73	10
196	CRDO2	YES	DM	28	44	78	NO	50	10
197	CRDO2	YES	DM	36	59	65	NO	29	10
198	CRDO2	YES	WM	33	59	77	NO	44	10
199	CRDO2	YES	DM	28	54	85	NO	57	10
200	CRDO2	YES	DM	12	63	91	NO	79	10
201	CRDO2	YES	DM	25	100	122	NO	97	10
202	CRDO2	YES	WM	27	95	108	YES	81	10
203	CRDO2	YES	WM	20	87	81	NO	61	10
204	CRDO2	YES	WM	28	72	82	NO	54	10
205	CRDO2	YES	WM	30	57	86	NO	56	10
206	CRDO2	YES	WM	22	58	55	YES	33	10
207	CRDO2	YES	DM	17	52	82	NO	65	10
208	CRDO2	YES	DM	14	69	70	NO	56	10
209	CRDO2	YES	DM	14	52	65	NO	51	10
210	CRDO2	YES	DM	21	74	73	NO	52	10
211	CRDO2	YES	DM	12	60	89	YES	77	10
212	CRDO2	YES	DM	16	75	85	NO	69	10
213	CRDO2	YES	DM	17	71	76	NO	59	10
214	CRDO2	YES	DM	15	76	101	NO	86	10
215	CRDO2	YES	DM	18	34	54	NO	36	10
216	CRDO2	YES	DM	25	42	55	NO	30	10
217	CRDO2	YES	DM	21	45	64	NO	43	10
218	CRDO2	YES	DM	23	43	61	NO	38	10
219	CRDO2	YES	DM	22	36	57	NO	35	10
220	CRDO2	YES	WM	10	34	50	NO	40	10
221	CRDO2	YES	WM	25	52	52	NO	27	10
222	CRDO2	YES	WM	16	53	60	NO	44	10
223	CRDO2	YES	WM	14	50	96	NO	82	10
224	CRDO2	YES	WM	27	78	68	NO	41	10
225	CRDO2	YES	WM	24	63	109	NO	85	10
226	CRDO2	YES	WM	13	85	91	NO	78	10
227	POBAT	NO	DM	33	62	17	YES	-16	1
228	POBAT	NO	DM	42	46	39	YES	-3	1
229	POBAT	NO	DM	50	53	51	YES	1	1
230	POBAT	NO	DM	55	66	57	YES	2	1
231	POBAT	NO	DM	61	65	71	NO	10	1
232	POBAT	NO	DM	65	66	67	YES	2	1
233	POBAT	NO	DM	61	63	55	YES	-6	1
234	POBAT	NO	DM	16	41	35	YES	19	2
235	POBAT	NO	DM	36	40	27	YES	-9	2
236	POBAT	NO	DM	26	30	39	YES	13	2
237	POBAT	NO	DM	16	21	32	NO	16	2
238	POBAT	NO	DM	26	28	42	YES	16	2
239	POBAT	NO	DM	59	53	42	NO	-17	2
240	POBAT	NO	DM	41		18	YES	-23	2
241	POBAT	NO	DM	32	46	55	YES	23	3
242	POBAT	NO	DM	42	45	44	YES	2	5
243	POBAT	NO	DM	47	44	24	YES	-23	7
244	POBAT	NO	WM	18	38	15	YES	-3	7
245	POBAT	NO	WM	45		26	YES	-19	8
246	POBAT	YES	DM	47	72	87	NO	40	1
247	POBAT	YES	DM	37	71	79	NO	42	1
248	POBAT	YES	DM	51		71	NO	20	2
249	POBAT	YES	DM	52	70	79	NO	27	2
250	POBAT	YES	DM	41	83	88	NO	47	2
251	POBAT	YES	DM	53	71	71	NO	18	2
252	POBAT	YES	DM	40	93	76	NO	36	2
253	POBAT	YES	DM	40	107	139	YES	99	2
254	POBAT	YES	DM	40	92	114	NO	74	2
255	POBAT	YES	DM	55	73	108	YES	53	3
256	POBAT	YES	DM	50	76	80	YES	30	3
257	POBAT	YES	DM	60	79	116	YES	56	3
258	POBAT	YES	DM	95	96	91	YES	-4	4
259	POBAT	YES	DM	62	90	81	YES	19	4
260	POBAT	YES	DM	89	172	148	YES	59	4
261	POBAT	YES	DM	43	118	168	YES	125	4
262	POBAT	YES	DM	42	164	109	YES	67	4
263	POBAT	YES	DM	67	50	85	YES	18	6
264	POBAT	YES	DM	43	64	88	YES	45	6
265	POBAT	YES	DM	47	89	54	YES	7	6
266	POBAT	YES	DM	31	52	21	NO	-10	6
267	POBAT	YES	DM	37	65	68	NO	31	6
268	POBAT	YES	DM	23	56	80	NO	57	6
269	POBAT	YES	WM	42		62	YES	20	6
270	POBAT	YES	DM	58	70	73	YES	15	8
271	POBAT	YES	DM	37	105	80	YES	43	8
272	POBAT	YES	DM	22	109	79	YES	57	8
273	POBAT	YES	DM	11	65	95	YES	84	8
274	POBAT	YES	DM	32	72	61	YES	29	8
275	POBAT	YES	DM	23		75	YES	52	8
276	POBAT	YES	DM	52	78	94	NO	42	9
277	POBAT	YES	DM	48	60	75	NO	27	9
278	POBAT	YES	DM	53	66	72	YES	19	9
279	POBAT	YES	DM	54	73	55	NO	1	9
280	POBAT	YES	DM	44	67	10	NO	-34	10
281	POBAT	YES	DM	53	97	95	YES	42	10
282	POBAT	YES	DM	22	71	57	YES	35	10
283	POBAT	YES	DM	10	28	49	NO	39	10
284	POBAT	YES	WM	15	49	71	NO	56	10
285	POBAT	YES	WM	48	64	45	NO	-3	10
286	POBAT	YES	WM	17	31	34	NO	17	10
287	POBAT	YES	WM	38	54	98	NO	60	10
288	POBAT	YES	DM	84	106	94	YES	10	10
289	POBAT	YES	DM	60	64	74	YES	14	10
290	POBAT	YES	DM	68	80	36	YES	-32	10
291	POBAT	YES	DM	43	42	23	NO	-20	10
292	POBAT	YES	DM	57	71	66	YES	9	10
293	RIAU	NO	DM	17	25	20	NO	3	1
294	RIAU	NO	DM	11		23	NO	12	1
295	RIAU	NO	DM	34	40	37	YES	3	4
296	RIAU	NO	DM	14	37	26	YES	12	4
297	RIAU	NO	DM	49	50	57	YES	8	4
298	RIAU	NO	DM	33	20	29	YES	-4	4
299	RIAU	NO	DM	43	33	27	YES	-16	5
300	RIAU	NO	DM	22	33	21	YES	-1	5
301	RIAU	NO	DM	23	54	56	YES	33	5
302	RIAU	NO	DM	21	33	25	YES	4	5
303	RIAU	NO	DM	36	34	59	YES	23	5
304	RIAU	NO	DM	40	38	52	YES	12	5
305	RIAU	NO	DM	11	44	38	YES	27	5
306	RIAU	NO	DM	22	31	35	YES	13	5
307	RIAU	NO	DM	12	27	29	YES	17	9
308	RIAU	NO	DM	24	34	43	YES	19	9
309	RIAU	NO	DM	15	6	17	YES	2	10
310	RIAU	NO	DM	14	16	17	YES	3	10
311	RIAU	YES	DM	24	23	25	NO	1	1
312	RIAU	YES	DM	27	46	73	NO	46	4
313	RIAU	YES	DM	22	58	94	NO	72	4
314	RIAU	YES	DM	37	64	72	YES	35	4
315	RIAU	YES	DM	22	33	43	NO	21	4
316	RIAU	YES	DM	29	42	61	YES	32	4
317	RIAU	YES	DM	38	49	70	NO	32	4
318	RIAU	YES	DM	29	28	34	NO	5	4
319	RIAU	YES	DM	30		41	NO	11	4
320	RIAU	YES	DM	35	75	93	NO	58	4
321	RIAU	YES	DM	45	68	91	NO	46	4
322	RIAU	YES	DM	46	46	56	NO	10	4
323	RIAU	YES	DM	29	68	83	NO	54	4
324	RIAU	YES	DM	28	73	81	NO	53	4
325	RIAU	YES	DM	40	71	86	NO	46	5
326	RIAU	YES	DM	43	75	75	NO	32	5
327	RIAU	YES	DM	36	54	75	NO	39	5
328	RIAU	YES	DM	71	79	99	NO	28	5
329	RIAU	YES	DM	45	69	84	NO	39	5
330	RIAU	YES	DM	17	72	94	NO	77	6
331	RIAU	YES	DM	21	31	53	NO	32	6
332	RIAU	YES	DM	24	39	65	YES	41	6
333	RIAU	YES	DM	20		28	NO	8	6
334	RIAU	YES	DM	22		38	NO	16	6
335	RIAU	YES	DM	15		41	NO	26	6
336	RIAU	YES	DM	20	32	62	YES	42	8
337	RIAU	YES	WM	13	17	22	NO	9	10
338	RIAU	YES	WM	14	36	54	NO	40	10
339	RIAU	YES	WM	19	24	68	NO	49	10
340	RIAU	YES	WM	10	41	52	NO	42	10
341	RIAU	YES	WM	14	31	65	NO	51	10
342	RIAU	YES	DM	25	48	65	NO	40	10
343	RIAU	YES	DM	22	44	70	NO	48	10
344	RIAU	YES	WM	7	29	49	NO	42	10
345	RIAU	YES	WM	10	23	48	NO	38	10
346	SALIX	NO	DM	69	57	54	YES	-15	1
347	SALIX	NO	DM	52	50	55	YES	3	1
348	SALIX	NO	DM	7	20	15	YES	8	1
349	SALIX	NO	DM	53	68	102	YES	49	1
350	SALIX	NO	DM	35	88	56	YES	21	1
351	SALIX	NO	DM	47	76	98	YES	51	1
352	SALIX	NO	DM	35	47	8	YES	-27	1
353	SALIX	NO	DM	20	86	56	NO	36	1
354	SALIX	NO	DM	43	41	38	YES	-5	1
355	SALIX	NO	DM	36	43	37	YES	1	1
356	SALIX	NO	DM	48	64	29	YES	-19	1
357	SALIX	NO	DM	50	74	78	YES	28	1
358	SALIX	NO	DM	60		58	NO	-2	1
359	SALIX	NO	DM	25	66	28	YES	3	1
360	SALIX	NO	WM	17	15	11	NO	-6	1
361	SALIX	NO	DM	39	45	48	NO	9	2
362	SALIX	NO	DM	26	29	36	NO	10	2
363	SALIX	NO	DM	57	11	17	YES	-40	2
364	SALIX	NO	DM	50	59	61	YES	11	2
365	SALIX	NO	WM	22	61	23	NO	1	2
366	SALIX	NO	WM	10	46	26	YES	16	2
367	SALIX	NO	DM	59	69	67	YES	8	2
368	SALIX	NO	DM	55	59	38	NO	-17	2
369	SALIX	NO	DM	45	81	91	YES	46	2
370	SALIX	NO	DM	49	42	57	YES	8	2
371	SALIX	NO	DM	38	40	50	YES	12	2
372	SALIX	NO	WM	7		41	NO	34	2
373	SALIX	NO	WM	59		48	NO	-11	2
374	SALIX	NO	DM	35	48	8	YES	-27	2
375	SALIX	NO	DM	67	56	75	YES	8	2
376	SALIX	NO	DM	34		37	YES	3	2
377	SALIX	NO	WM	19		36	YES	17	2
378	SALIX	NO	WM	20	31	51	YES	31	2
379	SALIX	NO	DM	51	36	47	YES	-4	2
380	SALIX	NO	DM	41	52	55	YES	14	2
381	SALIX	NO	DM	45	57	55	YES	10	2
382	SALIX	NO	WM	20	20	70	YES	50	2
383	SALIX	NO	WM	13	22	17	YES	4	2
384	SALIX	NO	DM	57		52	YES	-5	2
385	SALIX	NO	DM	42		65	YES	23	2
386	SALIX	NO	DM	28		53	YES	25	2
387	SALIX	NO	DM	21		54	YES	33	2
388	SALIX	NO	DM	32		40	YES	8	2
389	SALIX	NO	WM	27	25	24	YES	-3	2
390	SALIX	NO	DM	15	49	61	YES	46	2
391	SALIX	NO	WM	27	58	54	YES	27	2
392	SALIX	NO	DM	17	15	78	YES	61	2
393	SALIX	NO	DM	25	16	32	YES	7	2
394	SALIX	NO	DM	26		22	YES	-4	2
395	SALIX	NO	DM	16		59	YES	43	2
396	SALIX	NO	DM	23		45	YES	22	2
397	SALIX	NO	DM	15	39	57	YES	42	3
398	SALIX	NO	DM	11	40	74	YES	63	3
399	SALIX	NO	DM	47		59	YES	12	3
400	SALIX	NO	DM	10	36	19	NO	9	3
401	SALIX	NO	DM	13	52	62	YES	49	3
402	SALIX	NO	DM	17	62	88	YES	71	3
403	SALIX	NO	DM	20	61	57	YES	37	3
404	SALIX	NO	DM	53	141	171	YES	118	3
405	SALIX	NO	WM	30		19	YES	-11	3
406	SALIX	NO	DM	31	32	41	YES	10	3
407	SALIX	NO	DM	35	39	48	YES	13	3
408	SALIX	NO	DM	48	47	79	YES	31	3
409	SALIX	NO	DM	11	9	10	YES	-1	4
410	SALIX	NO	DM	11	19	19	YES	8	4
411	SALIX	NO	DM	22	14	27	YES	5	4
412	SALIX	NO	DM	29		62	YES	33	4
413	SALIX	NO	DM	8		29	YES	21	4
414	SALIX	NO	DM	20		44	YES	24	4
415	SALIX	NO	WM	44	47	39	YES	-5	4
416	SALIX	NO	WM	31	43	73	YES	42	4
417	SALIX	NO	WM	45	69	43	YES	-2	4
418	SALIX	NO	WM	39	62	56	YES	17	4
419	SALIX	NO	WM	40	36	81	YES	41	4
420	SALIX	NO	WM	42	62	70	YES	28	4
421	SALIX	NO	WM	19	77	27	YES	8	4
422	SALIX	NO	DM	25	36	49	YES	24	4
423	SALIX	NO	DM	28	30	31	YES	3	4
424	SALIX	NO	WM	39	41	41	YES	2	4
425	SALIX	NO	WM	35	42	44	YES	9	4
426	SALIX	NO	WM	38	48	60	YES	22	4
427	SALIX	NO	DM	30	60	64	YES	34	4
428	SALIX	NO	DM	15		35	YES	20	4
429	SALIX	NO	DM	40		54	YES	14	4
430	SALIX	NO	DM	29	55	48	YES	19	4
431	SALIX	NO	DM	29	42	41	YES	12	4
432	SALIX	NO	DM	46	59	43	NO	-3	4
433	SALIX	NO	DM	29	37	14	YES	-15	5
434	SALIX	NO	DM	21	65	49	YES	28	5
435	SALIX	NO	DM	30	44	45	YES	15	5
436	SALIX	NO	DM	31	35	19	YES	-12	5
437	SALIX	NO	WM	40	50	12	YES	-28	5
438	SALIX	NO	DM	32		25	YES	-7	5
439	SALIX	NO	DM	40		26	YES	-14	5
440	SALIX	NO	WM	33	45	44	YES	11	5
441	SALIX	NO	WM	28		55	YES	27	6
442	SALIX	NO	DM	27		47	YES	20	6
443	SALIX	NO	DM	0	23	6	YES	6	6
444	SALIX	NO	DM	20		25	YES	5	6
445	SALIX	NO	DM	46		60	YES	14	6
446	SALIX	NO	WM	15		26	YES	11	6
447	SALIX	NO	WM	17		23	YES	6	6
448	SALIX	NO	DM	42		34	YES	-8	6
449	SALIX	NO	DM	14		36	YES	22	6
450	SALIX	NO	DM	42		38	YES	-4	6
451	SALIX	NO	WM	0		41	YES	41	6
452	SALIX	NO	DM	9		20	YES	11	6
453	SALIX	NO	DM	24	31	42	YES	18	7
454	SALIX	NO	WM	47	44	24	YES	-23	7
455	SALIX	NO	WM	27	30	41	YES	14	7
456	SALIX	NO	DM	31	19	26	YES	-5	7
457	SALIX	NO	DM	50	45	57	YES	7	7
458	SALIX	NO	DM	8	21	21	YES	13	7
459	SALIX	NO	WM	34	51	41	YES	7	7
460	SALIX	NO	WM	48	13	13	YES	-35	7
461	SALIX	NO	DM	46	37	27	YES	-19	7
462	SALIX	NO	DM	60		38	YES	-22	8
463	SALIX	NO	WM	37		28	YES	-9	8
464	SALIX	NO	WM	33	19	43	YES	10	8
465	SALIX	NO	WM	22	23	26	NO	4	8
466	SALIX	NO	WM	42	28	35	YES	-7	8
467	SALIX	NO	WM	29	17	22	YES	-7	8
468	SALIX	NO	WM	21	23	21	YES	0	9
469	SALIX	NO	WM	40	18	17	YES	-23	9
470	SALIX	NO	DM	20	23	28	YES	8	9
471	SALIX	NO	DM	19	27	33	YES	14	9
472	SALIX	NO	DM	24	8	39	YES	15	9
473	SALIX	NO	DM	8	23	18	YES	10	9
474	SALIX	NO	DM	17	26	19	YES	2	9
475	SALIX	NO	DM	20	13	18	YES	-2	9
476	SALIX	NO	DM	13	26	19	YES	6	9
477	SALIX	NO	DM	14	24	16	YES	2	9
478	SALIX	NO	WM	33	40	71	YES	38	9
479	SALIX	NO	WM	12	25	67	YES	55	9
480	SALIX	NO	WM	36	32	21	YES	-15	9
481	SALIX	NO	DM	9		17	YES	8	9
482	SALIX	NO	DM	15		31	YES	16	9
483	SALIX	NO	DM	11	36	27	YES	16	9
484	SALIX	NO	DM	12	13	22	YES	10	9
485	SALIX	NO	DM	9	16	5	YES	-4	9
486	SALIX	NO	DM	34	30	22	YES	-12	9
487	SALIX	NO	WM	19	14	51	YES	32	9
488	SALIX	NO	WM	15		6	YES	-9	9
489	SALIX	NO	WM	6		28	YES	22	9
490	SALIX	NO	WM	14		74	YES	60	9
491	SALIX	NO	WM	64	67	19	YES	-45	9
492	SALIX	NO	DM	44	52	30	YES	-14	10
493	SALIX	NO	DM	33	23	30	YES	-3	10
494	SALIX	NO	DM	48	43	47	YES	-1	10
495	SALIX	NO	DM	33	31	25	YES	-8	10
496	SALIX	NO	WM	6	12	30	YES	24	10
497	SALIX	NO	WM	26	33	39	YES	13	10
498	SALIX	NO	DM	47	42	38	YES	-9	10
499	SALIX	NO	DM	37	31	34	YES	-3	10
500	SALIX	NO	WM	9	41	32	YES	23	10
501	SALIX	NO	WM	10	13	24	YES	14	10
502	SALIX	NO	WM	11	37	28	YES	17	10
503	SALIX	NO	WM	11	21	17	YES	6	10
504	SALIX	YES	DM	32	63	77	NO	45	1
505	SALIX	YES	DM	50		38	YES	-12	2
506	SALIX	YES	DM	27		49	NO	22	2
507	SALIX	YES	DM	42	34	52	NO	10	2
508	SALIX	YES	DM	32	101	145	NO	113	2
509	SALIX	YES	DM	38	103	44	NO	6	2
510	SALIX	YES	DM	23	61	102	NO	79	2
511	SALIX	YES	DM	36	62	128	YES	92	2
512	SALIX	YES	DM	25	78	86	NO	61	2
513	SALIX	YES	DM	17		77	NO	60	2
514	SALIX	YES	DM	19	51	72	NO	53	2
515	SALIX	YES	DM	54	99	115	NO	61	2
516	SALIX	YES	DM	30	29	37	NO	7	2
517	SALIX	YES	DM	42	44	73	NO	31	2
518	SALIX	YES	DM	22	72	96	NO	74	2
519	SALIX	YES	DM	44	68	70	NO	26	2
520	SALIX	YES	DM	18	101	101	NO	83	2
521	SALIX	YES	DM	25	87	123	NO	98	2
522	SALIX	YES	DM	48	59	25	NO	-23	2
523	SALIX	YES	DM	64	61	108	NO	44	2
524	SALIX	YES	DM	35	57	74	NO	39	2
525	SALIX	YES	DM	40	52	68	NO	28	2
526	SALIX	YES	DM	30	71	76	NO	46	2
527	SALIX	YES	DM	33	77	89	NO	56	2
528	SALIX	YES	DM	40	78	53	NO	13	2
529	SALIX	YES	DM	48	72	57	NO	9	2
530	SALIX	YES	DM	55	61	107	NO	52	2
531	SALIX	YES	DM	60	50	73	NO	13	2
532	SALIX	YES	DM	46	66	80	YES	34	2
533	SALIX	YES	DM	54	79	110	NO	56	2
534	SALIX	YES	DM	30	56	72	YES	42	2
535	SALIX	YES	DM	26	19	31	YES	5	3
536	SALIX	YES	DM	6	96	113	NO	107	3
537	SALIX	YES	DM	22	79	93	NO	71	3
538	SALIX	YES	DM	80	89	90	NO	10	3
539	SALIX	YES	DM	74	105	60	NO	-14	3
540	SALIX	YES	DM	54	71	62	NO	8	3
541	SALIX	YES	DM	42	84	95	NO	53	3
542	SALIX	YES	DM	111	126	194	YES	83	3
543	SALIX	YES	DM	115	236	241	YES	126	3
544	SALIX	YES	DM	46	213	238	YES	192	3
545	SALIX	YES	DM	69	129	122	YES	53	3
546	SALIX	YES	DM	123	137	199	NO	76	3
547	SALIX	YES	DM	93	96	159	YES	66	3
548	SALIX	YES	DM	70	115	83	YES	13	3
549	SALIX	YES	DM	61	179	129	YES	68	3
550	SALIX	YES	DM	32	92	57	NO	25	5
551	SALIX	YES	DM	56	37	88	NO	32	5
552	SALIX	YES	DM	51	74	91	NO	40	5
553	SALIX	YES	DM	55	93	69	YES	14	5
554	SALIX	YES	DM	52		35	NO	-17	5
555	SALIX	YES	DM	63		107	NO	44	5
556	SALIX	YES	DM	60		78	NO	18	5
557	SALIX	YES	DM	54		72	NO	18	5
558	SALIX	YES	DM	72	92	97	NO	25	6
559	SALIX	YES	DM	32		55	NO	23	6
560	SALIX	YES	DM	0	114	119	NO	119	6
561	SALIX	YES	DM	32	90	74	NO	42	6
562	SALIX	YES	DM	28	88	77	NO	49	6
563	SALIX	YES	DM	34	56	30	NO	-4	7
564	SALIX	YES	DM	52	132	110	YES	58	7
565	SALIX	YES	DM	32	114	62	NO	30	7
566	SALIX	YES	DM	34	116	106	YES	72	7
567	SALIX	YES	DM	66	39	106	YES	40	7
568	SALIX	YES	DM	41	56	90	YES	49	7
569	SALIX	YES	DM	27	70	70	YES	43	7
570	SALIX	YES	DM	42	49	58	NO	16	7
571	SALIX	YES	DM	35	64	45	NO	10	7
572	SALIX	YES	DM	28	39	50	NO	22	7
573	SALIX	YES	DM	25	45	61	YES	36	7
574	SALIX	YES	DM	23	57	55	YES	32	7
575	SALIX	YES	DM	24	32	37	YES	13	7
576	SALIX	YES	DM	26	50	61	NO	35	7
577	SALIX	YES	DM	39	53	59	NO	20	7
578	SALIX	YES	DM	32	41	63	YES	31	8
579	SALIX	YES	DM	40	77	97	YES	57	8
580	SALIX	YES	DM	20	71	93	YES	73	8
581	SALIX	YES	DM	28	60	79	YES	51	8
582	SALIX	YES	WM	33	54	75	NO	42	8
583	SALIX	YES	WM	35	50	65	NO	30	8
584	SALIX	YES	WM	31	45	80	NO	49	8
585	SALIX	YES	WM	36	76	119	NO	83	8
586	SALIX	YES	WM	36	70	68	NO	32	8
587	SALIX	YES	DM	29	14	74	NO	45	8
588	SALIX	YES	DM	4	52	18	NO	14	8
589	SALIX	YES	DM	35	5	40	NO	5	8
590	SALIX	YES	DM	6	12	38	NO	32	8
591	SALIX	YES	DM	51	71	78	NO	27	8
592	SALIX	YES	DM	55	77	98	NO	43	8
593	SALIX	YES	DM	41	68	74	NO	33	8
594	SALIX	YES	DM	45	73	86	YES	41	8
595	SALIX	YES	DM	19	43	43	YES	24	8
596	SALIX	YES	DM	66	92	103	YES	37	8
597	SALIX	YES	DM	66	72	83	NO	17	8
598	SALIX	YES	DM	52	71	68	NO	16	8
599	SALIX	YES	DM	44	87	85	YES	41	8
600	SALIX	YES	DM	47	44	56	NO	9	9
601	SALIX	YES	DM	50	65	66	NO	16	9
602	SALIX	YES	DM	21	67	51	NO	30	9
603	SALIX	YES	DM	33	86	114	YES	81	9
604	SALIX	YES	DM	22	52	46	NO	24	9
605	SALIX	YES	WM	50	105	61	YES	11	9
606	SALIX	YES	WM	76	60	96	YES	20	9
607	SALIX	YES	WM	33	59	74	NO	41	9
608	SALIX	YES	WM	48	60	83	YES	35	9
609	SALIX	YES	WM	36	99	74	YES	38	9
610	SALIX	YES	WM	11	52	61	NO	50	9
611	SALIX	YES	WM	10	35	54	NO	44	9
612	SALIX	YES	DM	24	45	96	NO	72	9
613	SALIX	YES	DM	13	54	49	YES	36	9
614	SALIX	YES	DM	55	72	96	NO	41	9
615	SALIX	YES	DM	24	33	55	NO	31	9
616	SALIX	YES	DM	37	91	68	YES	31	9
617	SALIX	YES	WM	17		43	YES	26	9
618	SALIX	YES	WM	32		54	YES	22	9
619	SALIX	YES	WM	17		53	YES	36	9
620	SALIX	YES	DM	17	60	77	NO	60	9
621	SALIX	YES	DM	39	44	60	NO	21	10
622	SALIX	YES	DM	47	36	45	NO	-2	10
623	SALIX	YES	DM	42	31	32	NO	-10	10
624	SALIX	YES	DM	18	40	49	NO	31	10
625	SALIX	YES	DM	27	60	57	NO	30	10
626	SALIX	YES	WM	14	37	28	YES	14	10
627	SALIX	YES	WM	23	73	64	NO	41	10
628	SALIX	YES	WM	25	51	71	NO	46	10
629	SALIX	YES	WM	42	57	73	NO	31	10
630	SALIX	YES	WM	45	77	85	NO	40	10
631	SALIX	YES	WM	32	76	92	NO	60	10
632	SALIX	YES	DM	39	52	78	NO	39	10
633	SALIX	YES	DM	54	55	75	NO	21	10
634	SALIX	YES	DM	50	67	56	NO	6	10
635	SALIX	YES	WM	39	65	90	NO	51	10
636	SALIX	YES	DM	12		37	NO	25	10
637	SALIX	YES	WM	25	45	53	YES	28	10
638	SALIX	YES	WM	33	48	70	YES	37	10

## Sheet: Survival
Index	Species	Exclosure Use	Habitat type	Survival_1	Survival_2	re_sprout
1	CRDO2	YES	WM	1	1	No
2	CRDO2	YES	WM	1	1	No
3	POBAT	YES	WM	0	0	No
4	POBAT	YES	WM	1	1	No
5	SALIX	NO	WM	1	0	No
6	SALIX	NO	WM	0	0	No
7	SALIX	NO	WM	1	1	No
8	SALIX	NO	WM	1	1	No
9	CRDO2	YES	DM	1	1	No
10	CRDO2	YES	DM	1	1	No
11	POBAT	YES	DM	0	0	No
12	POBAT	YES	DM	1	0	No
13	POBAT	NO	WM	1	0	No
14	POBAT	NO	WM	1	0	No
15	POBAT	NO	WM	1	0	No
16	SALIX	NO	WM	1	1	No
17	SALIX	NO	DM	1	1	No
18	POBAT	NO	DM	0	0	No
19	POBAT	NO	DM	0	0	No
20	POBAT	NO	DM	1	1	No
21	POBAT	NO	DM	0	0	No
22	SALIX	NO	DM	1	1	No
23	POBAT	YES	DM	1	1	No
24	RIAU	YES	DM	1	1	No
25	SALIX	YES	DM	1	1	No
26	SALIX	YES	DM	1	0	No
27	POBAT	NO	WM	1	0	No
28	SALIX	YES	DM	0	0	No
29	SALIX	YES	DM	0	0	No
30	SALIX	YES	DM	0	0	No
31	SALIX	YES	DM	0	0	No
32	SALIX	YES	DM	0	0	No
33	SALIX	NO	DM	1	1	No
34	CRDO2	NO	DM	1	1	No
35	CRDO2	NO	DM	1	0	No
36	SALIX	NO	DM	1	1	No
37	SALIX	NO	DM	1	1	No
38	SALIX	NO	DM	1	1	No
39	SALIX	NO	DM	1	1	No
40	CRDO2	NO	DM	1	1	No
41	SALIX	NO	DM	1	1	No
42	POBAT	NO	DM	1	1	No
43	POBAT	NO	DM	1	1	No
44	POBAT	NO	DM	1	1	No
45	POBAT	NO	DM	1	1	No
46	RIAU	NO	DM	1	1	No
47	RIAU	NO	DM	1	1	No
48	SALIX	NO	DM	1	1	No
49	POBAT	NO	DM	1	0	No
50	POBAT	NO	DM	1	1	No
51	POBAT	NO	DM	1	1	No
52	RIAU	NO	DM	0	0	No
53	RIAU	NO	DM	1	1	No
54	RIAU	NO	DM	0	0	No
55	SALIX	NO	DM	1	0	No
56	SALIX	NO	DM	1	0	No
57	SALIX	NO	DM	0	0	No
58	SALIX	NO	DM	1	1	No
59	CRDO2	NO	DM	1	1	No
60	CRDO2	NO	DM	1	1	No
61	CRDO2	NO	DM	1	1	No
62	SALIX	NO	DM	1	1	No
63	SALIX	NO	DM	1	0	No
64	SALIX	NO	DM	1	1	No
65	SALIX	NO	DM	1	1	No
66	SALIX	NO	DM	1	1	No
67	SALIX	NO	DM	0	0	No
68	SALIX	NO	DM	0	0	No
69	SALIX	NO	DM	1	0	No
70	SALIX	NO	DM	1	1	No
71	SALIX	NO	DM	0	0	No
72	SALIX	NO	DM	1	1	No
73	SALIX	NO	DM	0	0	No
74	SALIX	NO	DM	0	0	No
75	SALIX	NO	DM	0	0	No
76	SALIX	NO	DM	0	0	No
77	CRDO2	NO	DM	1	1	No
78	POBAT	NO	DM	1	0	No
79	POBAT	NO	DM	0	0	No
80	POBAT	NO	DM	0	0	No
81	POBAT	NO	DM	1	1	No
82	POBAT	NO	DM	1	1	No
83	SALIX	NO	DM	1	0	No
84	SALIX	NO	DM	1	1	No
85	SALIX	NO	DM	0	0	No
86	SALIX	NO	DM	1	0	No
87	CRDO2	YES	DM	1	1	No
88	CRDO2	YES	DM	1	1	No
89	POBAT	NO	DM	0	0	No
90	POBAT	YES	DM	0	0	No
91	POBAT	YES	DM	1	1	No
92	POBAT	NO	DM	1	1	No
93	POBAT	NO	DM	1	1	No
94	SALIX	NO	DM	1	1	No
95	SALIX	NO	DM	1	1	No
96	SALIX	NO	WM	0	0	No
97	SALIX	NO	WM	1	0	No
98	SALIX	NO	WM	0	0	No
99	SALIX	NO	DM	1	0	No
100	SALIX	NO	DM	1	0	No
101	CRDO2	NO	WM	1	1	No
102	SALIX	NO	WM	1	1	No
103	SALIX	NO	WM	1	0	No
104	SALIX	NO	DM	1	1	No
105	POBAT	NO	DM	1	1	No
106	POBAT	NO	WM	0	0	No
107	SALIX	NO	WM	1	1	No
108	CRDO2	YES	DM	1	1	No
109	CRDO2	YES	DM	1	1	No
110	CRDO2	YES	DM	1	1	No
111	CRDO2	YES	DM	1	1	No
112	CRDO2	NO	DM	1	1	No
113	CRDO2	YES	DM	1	0	No
114	POBAT	YES	DM	1	0	No
115	POBAT	YES	DM	1	1	No
116	POBAT	YES	DM	1	1	No
117	POBAT	YES	DM	1	1	No
118	POBAT	YES	DM	0	0	No
119	POBAT	NO	DM	0	0	No
120	POBAT	NO	DM	0	0	No
121	POBAT	NO	DM	0	0	No
122	SALIX	NO	DM	1	0	No
123	SALIX	NO	DM	1	1	No
124	SALIX	NO	DM	0	0	No
125	SALIX	NO	DM	1	1	No
126	SALIX	NO	DM	1	1	No
127	POBAT	NO	WM	0	0	No
128	SALIX	NO	WM	1	1	No
129	SALIX	NO	DM	1	0	No
130	SALIX	YES	DM	1	1	No
131	SALIX	YES	DM	1	0	No
132	SALIX	YES	DM	1	0	No
133	SALIX	YES	DM	1	0	No
134	SALIX	YES	DM	1	1	No
135	SALIX	YES	DM	1	1	No
136	SALIX	YES	DM	1	0	No
137	SALIX	YES	DM	1	1	No
138	SALIX	YES	DM	1	0	No
139	SALIX	NO	DM	0	0	No
140	POBAT	NO	WM	1	0	No
141	POBAT	NO	WM	1	0	No
142	SALIX	NO	DM	1	1	No
143	SALIX	NO	DM	1	0	No
144	SALIX	NO	DM	1	1	No
145	SALIX	YES	DM	1	1	No
146	SALIX	YES	DM	1	1	No
147	SALIX	YES	DM	1	1	No
148	SALIX	YES	DM	1	1	No
149	SALIX	YES	DM	1	0	No
150	SALIX	YES	DM	1	0	No
151	SALIX	YES	DM	1	1	No
152	SALIX	YES	DM	1	1	No
153	SALIX	YES	DM	1	0	No
154	SALIX	YES	DM	1	0	No
155	POBAT	NO	DM	0	0	No
156	POBAT	NO	DM	0	0	No
157	POBAT	NO	DM	0	0	No
158	SALIX	NO	DM	1	1	No
159	SALIX	NO	DM	1	0	No
160	SALIX	NO	DM	1	1	No
161	CRDO2	NO	DM	0	0	No
162	CRDO2	NO	DM	1	0	No
163	SALIX	NO	DM	1	1	No
164	SALIX	NO	DM	1	1	No
165	SALIX	NO	DM	1	1	No
166	SALIX	NO	DM	1	1	No
167	SALIX	NO	DM	1	1	No
168	SALIX	NO	DM	1	1	No
169	SALIX	NO	WM	1	1	No
170	CRDO2	YES	DM	1	1	No
171	POBAT	YES	DM	1	1	No
172	POBAT	YES	DM	1	1	No
173	POBAT	YES	DM	1	1	No
174	POBAT	NO	DM	0	0	No
175	SALIX	NO	WM	1	1	No
176	SALIX	YES	WM	1	1	No
177	SALIX	YES	WM	1	1	No
178	SALIX	YES	WM	1	1	No
179	SALIX	NO	WM	1	1	No
180	SALIX	NO	DM	0	0	No
181	SALIX	NO	DM	0	0	No
182	SALIX	NO	DM	0	0	No
183	SALIX	NO	DM	1	0	No
184	SALIX	NO	DM	0	0	No
185	SALIX	NO	DM	0	0	No
186	SALIX	NO	DM	0	0	No
187	SALIX	NO	DM	0	0	No
188	SALIX	NO	DM	0	0	No
189	SALIX	NO	DM	0	0	No
190	SALIX	NO	DM	0	0	No
191	SALIX	NO	DM	0	0	No
192	CRDO2	NO	DM	1	1	No
193	SALIX	NO	DM	1	1	No
194	SALIX	NO	DM	1	1	No
195	SALIX	NO	DM	1	1	No
196	SALIX	NO	DM	1	1	No
197	SALIX	NO	DM	1	1	No
198	SALIX	YES	DM	1	1	No
199	SALIX	YES	DM	1	1	No
200	SALIX	YES	DM	1	1	No
201	SALIX	YES	DM	1	0	No
202	SALIX	NO	DM	1	1	No
203	SALIX	NO	DM	1	1	No
204	SALIX	NO	DM	0	0	No
205	SALIX	NO	DM	0	0	No
206	SALIX	NO	DM	0	0	No
207	SALIX	NO	DM	0	0	No
208	SALIX	NO	DM	1	1	No
209	SALIX	NO	DM	0	0	No
210	SALIX	NO	DM	1	1	No
211	SALIX	NO	WM	1	1	No
212	CRDO2	NO	DM	1	1	No
213	POBAT	YES	DM	1	1	No
214	POBAT	YES	DM	1	0	No
215	POBAT	YES	DM	1	1	No
216	POBAT	YES	DM	0	0	No
217	SALIX	YES	DM	1	0	No
218	SALIX	YES	DM	1	1	No
219	SALIX	YES	DM	1	1	No
220	SALIX	YES	DM	1	1	No
221	SALIX	NO	DM	1	0	No
222	SALIX	NO	DM	1	0	No
223	SALIX	NO	DM	0	0	No
224	SALIX	NO	DM	1	1	No
225	SALIX	NO	DM	0	0	No
226	SALIX	NO	DM	1	1	No
227	SALIX	NO	DM	1	0	No
228	SALIX	NO	DM	1	1	No
229	SALIX	NO	DM	1	1	No
230	SALIX	NO	DM	0	0	No
231	SALIX	NO	DM	1	1	No
232	CRDO2	YES	DM	1	1	No
233	CRDO2	NO	DM	1	1	No
234	CRDO2	NO	DM	1	1	No
235	SALIX	YES	DM	1	1	No
236	SALIX	YES	DM	1	0	No
237	SALIX	YES	DM	1	0	No
238	SALIX	YES	DM	1	0	No
239	CRDO2	YES	DM	1	1	No
240	CRDO2	YES	DM	1	1	No
241	CRDO2	YES	DM	1	1	No
242	POBAT	YES	DM	0	0	No
243	SALIX	YES	DM	1	1	No
244	SALIX	YES	DM	1	1	No
245	SALIX	NO	DM	0	0	No
246	SALIX	NO	DM	1	1	No
247	CRDO2	YES	WM	1	1	No
248	SALIX	YES	WM	1	1	No
249	SALIX	YES	WM	1	1	No
250	SALIX	NO	WM	1	1	No
251	CRDO2	NO	DM	1	1	No
252	POBAT	NO	DM	1	0	No
253	SALIX	NO	DM	1	0	No
254	SALIX	NO	DM	1	0	No
255	SALIX	NO	DM	1	0	No
256	SALIX	NO	DM	1	0	No
257	SALIX	NO	DM	1	0	No
258	SALIX	NO	DM	1	1	No
259	SALIX	NO	DM	1	1	No
260	SALIX	NO	DM	0	0	No
261	CRDO2	YES	DM	1	1	No
262	CRDO2	YES	DM	1	1	No
263	CRDO2	YES	DM	1	1	No
264	POBAT	YES	DM	1	1	No
265	CRDO2	YES	DM	1	1	No
266	CRDO2	YES	DM	1	1	No
267	CRDO2	YES	DM	1	1	No
268	CRDO2	YES	DM	1	1	No
269	SALIX	YES	DM	1	1	No
270	SALIX	YES	DM	1	1	No
271	SALIX	YES	DM	1	1	No
272	SALIX	YES	DM	1	1	No
273	SALIX	YES	DM	1	1	No
274	SALIX	NO	WM	1	0	No
275	CRDO2	NO	DM	1	1	No
276	CRDO2	NO	DM	0	0	No
277	CRDO2	NO	DM	0	0	No
278	SALIX	NO	DM	1	1	No
279	SALIX	NO	DM	0	0	No
280	SALIX	NO	DM	0	0	No
281	SALIX	NO	DM	0	0	No
282	CRDO2	NO	WM	0	0	No
283	POBAT	NO	WM	0	0	No
284	CRDO2	NO	DM	1	1	No
285	CRDO2	NO	DM	0	0	No
286	CRDO2	NO	DM	1	1	No
287	CRDO2	NO	DM	0	0	No
288	CRDO2	NO	DM	1	1	No
289	POBAT	NO	DM	1	0	No
290	SALIX	NO	DM	0	0	No
291	SALIX	NO	DM	1	0	No
292	SALIX	NO	DM	1	1	No
293	SALIX	NO	DM	0	0	No
294	CRDO2	NO	DM	1	1	No
295	CRDO2	YES	DM	1	1	No
296	CRDO2	YES	DM	1	1	No
297	CRDO2	YES	DM	1	1	No
298	CRDO2	YES	DM	1	1	No
299	CRDO2	YES	DM	1	1	No
300	CRDO2	NO	DM	1	1	No
301	POBAT	NO	DM	1	0	No
302	CRDO2	NO	WM	0	0	No
303	POBAT	NO	WM	0	0	No
304	POBAT	NO	WM	0	0	No
305	POBAT	NO	DM	0	0	No
306	POBAT	NO	DM	1	1	No
307	SALIX	NO	DM	0	0	No
308	SALIX	NO	DM	1	1	No
309	SALIX	NO	DM	0	0	No
310	CRDO2	NO	DM	0	0	No
311	POBAT	NO	DM	0	0	No
312	POBAT	NO	DM	0	0	No
313	POBAT	YES	DM	1	1	No
314	POBAT	YES	DM	1	1	No
315	POBAT	YES	DM	1	1	No
316	POBAT	YES	DM	1	1	No
317	POBAT	YES	DM	1	1	No
318	SALIX	NO	DM	0	0	No
319	SALIX	NO	DM	1	1	No
320	SALIX	NO	DM	0	0	No
321	SALIX	NO	DM	0	0	No
322	SALIX	NO	DM	0	0	No
323	SALIX	NO	DM	1	1	No
324	SALIX	NO	DM	0	0	No
325	SALIX	NO	DM	0	0	No
326	SALIX	NO	DM	0	0	No
327	SALIX	NO	DM	0	0	No
328	SALIX	NO	DM	1	1	No
329	SALIX	NO	DM	0	0	No
330	SALIX	NO	DM	1	1	No
331	CRDO2	NO	DM	1	1	No
332	POBAT	NO	DM	0	0	No
333	SALIX	NO	DM	0	0	No
334	SALIX	NO	DM	0	0	No
335	SALIX	NO	DM	0	0	No
336	SALIX	NO	DM	0	0	No
337	SALIX	NO	DM	0	0	No
338	SALIX	NO	DM	1	1	No
339	SALIX	NO	DM	0	0	No
340	SALIX	NO	DM	1	1	No
341	SALIX	YES	DM	1	1	No
342	SALIX	YES	DM	0	0	No
343	SALIX	YES	DM	0	0	No
344	SALIX	YES	DM	1	1	No
345	POBAT	NO	WM	0	0	No
346	SALIX	NO	WM	0	0	No
347	SALIX	NO	WM	0	0	No
348	SALIX	NO	WM	0	0	No
349	SALIX	NO	WM	0	0	No
350	SALIX	NO	WM	0	0	No
351	CRDO2	NO	WM	1	1	No
352	CRDO2	NO	WM	0	0	No
353	SALIX	NO	WM	1	1	No
354	SALIX	NO	WM	1	1	No
355	SALIX	NO	WM	1	1	No
356	SALIX	NO	WM	1	1	No
357	SALIX	NO	WM	1	1	No
358	SALIX	NO	WM	0	0	No
359	SALIX	NO	WM	1	1	No
360	SALIX	NO	WM	1	1	No
361	SALIX	NO	WM	1	1	No
362	CRDO2	NO	DM	1	1	No
363	CRDO2	YES	DM	1	1	No
364	CRDO2	NO	DM	1	0	No
365	CRDO2	YES	DM	1	1	No
366	CRDO2	YES	DM	1	1	No
367	CRDO2	YES	DM	1	1	No
368	CRDO2	YES	DM	1	1	No
369	CRDO2	NO	DM	0	0	No
370	CRDO2	NO	DM	1	0	No
371	CRDO2	NO	DM	1	0	No
372	CRDO2	NO	DM	0	0	No
373	CRDO2	YES	DM	0	1	Yes
374	CRDO2	YES	DM	1	0	No
375	CRDO2	YES	DM	0	0	No
376	CRDO2	YES	DM	0	0	No
377	RIAU	NO	DM	0	0	No
378	RIAU	NO	DM	1	1	No
379	RIAU	YES	DM	1	1	No
380	RIAU	YES	DM	1	1	No
381	RIAU	YES	DM	1	1	No
382	RIAU	YES	DM	0	0	No
383	SALIX	NO	DM	1	0	No
384	SALIX	NO	DM	1	0	No
385	SALIX	NO	DM	1	0	No
386	SALIX	NO	DM	1	0	No
387	SALIX	NO	DM	1	1	No
388	SALIX	NO	DM	1	0	No
389	SALIX	NO	DM	1	0	No
390	SALIX	NO	DM	1	0	No
391	SALIX	NO	DM	1	0	No
392	SALIX	NO	DM	0	0	No
393	SALIX	NO	DM	0	0	No
394	SALIX	NO	DM	0	0	No
395	CRDO2	NO	DM	1	1	No
396	CRDO2	NO	DM	1	1	No
397	CRDO2	NO	DM	1	1	No
398	CRDO2	NO	DM	1	1	No
399	CRDO2	NO	DM	1	1	No
400	CRDO2	NO	DM	1	1	No
401	CRDO2	NO	DM	1	1	No
402	CRDO2	NO	DM	1	1	No
403	CRDO2	YES	DM	1	1	No
404	CRDO2	YES	DM	1	1	No
405	CRDO2	YES	DM	1	1	No
406	CRDO2	YES	DM	1	1	No
407	CRDO2	YES	DM	1	1	No
408	CRDO2	NO	DM	1	1	No
409	CRDO2	NO	DM	1	1	No
410	RIAU	YES	DM	1	1	No
411	RIAU	YES	DM	1	1	No
412	RIAU	YES	DM	1	1	No
413	RIAU	YES	DM	1	1	No
414	RIAU	YES	DM	1	1	No
415	RIAU	NO	DM	0	0	No
416	RIAU	NO	DM	1	1	No
417	RIAU	NO	DM	1	1	No
418	RIAU	NO	DM	1	1	No
419	RIAU	YES	DM	1	1	No
420	RIAU	YES	DM	1	1	No
421	RIAU	YES	DM	1	1	No
422	RIAU	YES	DM	1	1	No
423	RIAU	YES	DM	1	1	No
424	SALIX	NO	DM	0	0	No
425	SALIX	NO	DM	0	0	No
426	SALIX	NO	DM	0	0	No
427	SALIX	NO	DM	0	0	No
428	SALIX	NO	DM	1	1	No
429	CRDO2	NO	WM	1	1	No
430	CRDO2	NO	WM	1	1	No
431	CRDO2	NO	DM	1	0	No
432	CRDO2	NO	DM	1	1	No
433	CRDO2	NO	DM	1	1	No
434	CRDO2	NO	DM	1	0	No
435	CRDO2	NO	DM	1	1	No
436	SALIX	NO	DM	1	1	No
437	SALIX	NO	DM	1	1	No
438	SALIX	NO	DM	1	1	No
439	SALIX	NO	DM	1	1	No
440	CRDO2	YES	WM	1	1	No
441	CRDO2	YES	WM	1	1	No
442	CRDO2	YES	WM	1	1	No
443	CRDO2	YES	WM	1	1	No
444	CRDO2	YES	WM	1	1	No
445	CRDO2	NO	WM	1	1	No
446	CRDO2	YES	WM	1	1	No
447	CRDO2	YES	WM	1	1	No
448	CRDO2	YES	WM	1	1	No
449	CRDO2	YES	WM	1	1	No
450	CRDO2	YES	WM	1	1	No
451	RIAU	NO	WM	1	1	No
452	RIAU	NO	WM	1	1	No
453	SALIX	NO	WM	1	1	No
454	SALIX	NO	WM	1	1	No
455	SALIX	NO	WM	1	1	No
456	CRDO2	NO	DM	1	1	No
457	CRDO2	NO	DM	1	1	No
458	CRDO2	NO	DM	1	1	No
459	CRDO2	NO	DM	0	0	No
460	CRDO2	NO	DM	1	1	No
461	CRDO2	NO	DM	0	0	No
462	CRDO2	NO	DM	0	0	No
463	CRDO2	NO	DM	0	0	No
464	CRDO2	NO	DM	0	0	No
465	POBAT	NO	DM	0	0	No
466	RIAU	NO	DM	0	0	No
467	RIAU	NO	DM	1	1	No
468	SALIX	NO	DM	1	1	No
469	SALIX	NO	DM	1	1	No
470	SALIX	NO	DM	0	0	No
471	SALIX	NO	DM	1	1	No
472	SALIX	NO	DM	1	1	No
473	CRDO2	YES	DM	0	1	Yes
474	CRDO2	YES	DM	1	1	No
475	CRDO2	YES	DM	1	1	No
476	CRDO2	YES	DM	1	1	No
477	CRDO2	YES	DM	1	1	No
478	CRDO2	YES	DM	1	1	No
479	CRDO2	NO	DM	1	1	No
480	CRDO2	YES	DM	1	1	No
481	CRDO2	YES	DM	1	1	No
482	CRDO2	YES	DM	1	1	No
483	CRDO2	YES	DM	0	0	No
484	CRDO2	NO	DM	0	0	No
485	CRDO2	NO	DM	1	1	No
486	CRDO2	NO	DM	1	1	No
487	CRDO2	NO	DM	0	0	No
488	RIAU	NO	DM	0	0	No
489	RIAU	NO	DM	0	0	No
490	SALIX	NO	DM	0	0	No
491	SALIX	NO	DM	1	1	No
492	CRDO2	NO	DM	1	1	No
493	CRDO2	NO	DM	1	0	No
494	CRDO2	NO	DM	0	0	No
495	RIAU	NO	DM	1	1	No
496	RIAU	NO	DM	1	1	No
497	RIAU	NO	DM	1	1	No
498	RIAU	NO	DM	1	1	No
499	RIAU	NO	DM	1	0	No
500	CRDO2	NO	WM	1	1	No
501	CRDO2	YES	DM	1	1	No
502	CRDO2	YES	DM	1	1	No
503	CRDO2	YES	DM	1	1	No
504	CRDO2	YES	DM	1	1	No
505	CRDO2	YES	DM	1	1	No
506	CRDO2	YES	DM	1	1	No
507	CRDO2	YES	DM	1	1	No
508	CRDO2	YES	DM	1	1	No
509	CRDO2	YES	DM	1	1	No
510	RIAU	NO	DM	1	1	No
511	RIAU	NO	DM	1	1	No
512	RIAU	NO	DM	1	1	No
513	RIAU	NO	DM	1	0	No
514	CRDO2	NO	DM	0	0	No
515	CRDO2	NO	WM	1	1	No
516	CRDO2	NO	WM	1	0	No
517	CRDO2	NO	WM	0	0	No
518	RIAU	NO	WM	0	0	No
519	CRDO2	NO	DM	0	0	No
520	CRDO2	NO	DM	1	1	No
521	CRDO2	YES	DM	1	1	No
522	CRDO2	YES	DM	1	1	No
523	CRDO2	YES	DM	1	1	No
524	RIAU	NO	DM	1	0	No
525	SALIX	NO	DM	1	1	No
526	CRDO2	NO	DM	1	1	No
527	CRDO2	YES	DM	1	1	No
528	CRDO2	YES	DM	1	1	No
529	CRDO2	YES	DM	1	1	No
530	CRDO2	YES	DM	1	1	No
531	CRDO2	YES	DM	1	1	No
532	CRDO2	NO	DM	1	0	No
533	SALIX	NO	DM	0	0	No
534	SALIX	NO	DM	0	0	No
535	SALIX	YES	DM	1	1	No
536	SALIX	YES	DM	1	1	No
537	SALIX	YES	DM	1	1	No
538	SALIX	YES	DM	1	1	No
539	SALIX	NO	DM	1	1	No
540	SALIX	NO	DM	1	0	No
541	SALIX	NO	DM	0	0	No
542	SALIX	NO	DM	0	0	No
543	SALIX	NO	DM	0	0	No
544	CRDO2	YES	DM	1	1	No
545	CRDO2	YES	DM	1	1	No
546	CRDO2	YES	DM	1	1	No
547	CRDO2	YES	DM	1	1	No
548	CRDO2	YES	DM	1	1	No
549	SALIX	NO	DM	1	1	No
550	CRDO2	YES	WM	1	0	No
551	CRDO2	YES	WM	1	0	No
552	CRDO2	YES	WM	1	0	No
553	CRDO2	YES	WM	0	0	No
554	SALIX	NO	WM	1	1	No
555	SALIX	NO	WM	1	1	No
556	SALIX	NO	WM	1	1	No
557	SALIX	NO	WM	1	1	No
558	SALIX	NO	WM	1	0	No
559	SALIX	NO	WM	0	0	No
560	SALIX	NO	WM	0	0	No
561	CRDO2	NO	DM	1	1	No
562	CRDO2	NO	DM	1	0	No
563	CRDO2	NO	DM	0	0	No
564	SALIX	NO	DM	1	0	No
565	SALIX	NO	DM	1	1	No
566	SALIX	YES	DM	1	0	No
567	SALIX	YES	DM	1	0	No
568	SALIX	YES	DM	1	0	No
569	SALIX	YES	DM	1	0	No
570	SALIX	YES	DM	0	0	No
571	POBAT	NO	DM	1	0	No
572	POBAT	NO	DM	1	0	No
573	RIAU	NO	DM	1	1	No
574	RIAU	NO	DM	1	1	No
575	RIAU	NO	DM	1	1	No
576	RIAU	NO	DM	1	1	No
577	SALIX	NO	DM	0	0	No
578	SALIX	NO	DM	0	0	No
579	SALIX	NO	DM	0	0	No
580	SALIX	NO	DM	1	1	No
581	SALIX	YES	DM	1	1	No
582	SALIX	YES	DM	1	1	No
583	SALIX	YES	DM	1	1	No
584	SALIX	YES	DM	1	1	No
585	SALIX	YES	DM	1	1	No
586	SALIX	NO	DM	0	0	No
587	CRDO2	YES	WM	1	1	No
588	CRDO2	YES	WM	1	1	No
589	CRDO2	YES	WM	1	1	No
590	CRDO2	YES	WM	1	1	No
591	CRDO2	YES	WM	1	1	No
592	RIAU	YES	WM	1	1	No
593	RIAU	YES	WM	1	1	No
594	RIAU	YES	WM	1	1	No
595	RIAU	YES	WM	1	1	No
596	RIAU	YES	WM	1	1	No
597	SALIX	NO	WM	1	1	No
598	SALIX	NO	WM	1	1	No
599	SALIX	NO	WM	1	1	No
600	SALIX	NO	WM	1	1	No
601	SALIX	NO	WM	1	1	No
602	SALIX	NO	WM	0	0	No
603	SALIX	NO	WM	0	0	No
604	CRDO2	NO	DM	1	1	No
605	CRDO2	NO	DM	1	1	No
606	POBAT	NO	DM	1	1	No
607	POBAT	NO	DM	1	1	No
608	POBAT	NO	DM	1	1	No
609	SALIX	NO	DM	0	0	No
610	SALIX	NO	DM	0	0	No
611	SALIX	NO	DM	0	0	No
612	SALIX	NO	DM	1	1	No
613	SALIX	YES	DM	1	1	No
614	SALIX	YES	DM	0	0	No
615	SALIX	YES	DM	0	0	No
616	SALIX	YES	DM	1	1	No
617	POBAT	YES	WM	1	1	No
618	POBAT	YES	WM	1	1	No
619	POBAT	YES	WM	1	1	No
620	POBAT	YES	WM	1	0	No
621	SALIX	YES	WM	1	1	No
622	SALIX	YES	WM	0	0	No
623	SALIX	YES	WM	0	0	No
624	SALIX	YES	WM	1	0	No
625	SALIX	YES	WM	1	0	No
626	SALIX	YES	WM	1	1	No
627	SALIX	NO	WM	1	0	No
628	SALIX	NO	WM	1	0	No
629	SALIX	NO	WM	1	0	No
630	SALIX	NO	WM	1	1	No
631	SALIX	NO	WM	1	1	No
632	CRDO2	YES	DM	1	1	No
633	CRDO2	YES	DM	1	1	No
634	CRDO2	YES	DM	1	1	No
635	CRDO2	YES	DM	1	1	No
636	CRDO2	YES	DM	1	1	No
637	CRDO2	NO	DM	0	0	No
638	CRDO2	NO	DM	0	0	No
639	CRDO2	NO	DM	0	0	No
640	RIAU	NO	DM	0	0	No
641	SALIX	NO	DM	0	0	No
642	CRDO2	YES	DM	0	0	No
643	CRDO2	YES	DM	1	1	No
644	CRDO2	YES	DM	1	1	No
645	CRDO2	YES	DM	0	0	No
646	CRDO2	NO	DM	0	0	No
647	CRDO2	NO	DM	1	1	No
648	CRDO2	NO	DM	1	1	No
649	POBAT	NO	DM	0	0	No
650	POBAT	NO	DM	0	0	No
651	POBAT	NO	DM	1	0	No
652	RIAU	NO	DM	1	0	No
653	SALIX	NO	DM	1	0	No
654	SALIX	NO	DM	1	1	No
655	CRDO2	NO	DM	0	0	No
656	CRDO2	NO	DM	0	1	Yes
657	POBAT	NO	DM	0	0	No
658	POBAT	NO	DM	0	0	No
659	POBAT	YES	DM	0	0	No
660	POBAT	YES	DM	1	1	No
661	POBAT	YES	DM	1	1	No
662	POBAT	YES	DM	1	1	No
663	RIAU	YES	DM	0	1	Yes
664	RIAU	YES	DM	0	0	No
665	RIAU	YES	DM	1	1	No
666	RIAU	YES	DM	0	1	Yes
667	SALIX	NO	DM	0	0	No
668	SALIX	NO	DM	0	0	No
669	SALIX	YES	DM	0	0	No
670	SALIX	NO	DM	1	0	No
671	SALIX	NO	DM	1	0	No
672	SALIX	NO	DM	1	0	No
673	SALIX	NO	DM	0	0	No
674	SALIX	NO	WM	0	0	No
675	SALIX	NO	WM	0	0	No
676	POBAT	YES	DM	0	0	No
677	POBAT	YES	DM	0	0	No
678	POBAT	YES	DM	0	0	No
679	POBAT	NO	DM	1	1	No
680	SALIX	NO	DM	0	0	No
681	SALIX	NO	DM	1	1	No
682	SALIX	NO	DM	0	0	No
683	SALIX	NO	DM	0	0	No
684	SALIX	NO	DM	0	0	No
685	SALIX	NO	DM	0	0	No
686	SALIX	NO	DM	0	0	No
687	SALIX	YES	DM	0	0	No
688	SALIX	YES	DM	0	0	No
689	SALIX	NO	DM	1	1	No
690	SALIX	NO	WM	0	0	No
691	SALIX	NO	WM	0	0	No
692	SALIX	NO	WM	0	0	No
693	SALIX	NO	WM	1	1	No
694	SALIX	NO	WM	1	1	No
695	SALIX	NO	WM	0	0	No
696	CRDO2	NO	DM	0	0	No
697	CRDO2	NO	DM	1	1	No
698	CRDO2	NO	DM	1	1	No
699	SALIX	NO	DM	0	0	No
700	SALIX	NO	DM	0	0	No
701	SALIX	NO	DM	0	0	No
702	SALIX	NO	DM	0	0	No
703	SALIX	NO	DM	0	0	No
704	CRDO2	NO	WM	1	1	No
705	SALIX	NO	WM	1	1	No
706	SALIX	NO	WM	1	1	No
707	SALIX	NO	WM	1	1	No
708	SALIX	NO	WM	1	1	No
709	SALIX	NO	WM	1	1	No
710	SALIX	NO	WM	0	0	No
711	SALIX	NO	WM	0	0	No
712	SALIX	NO	WM	0	0	No
713	SALIX	YES	DM	1	1	No
714	SALIX	YES	DM	1	1	No
715	SALIX	YES	DM	1	1	No
716	SALIX	YES	DM	1	1	No
717	SALIX	NO	DM	1	1	No
718	SALIX	YES	DM	1	1	No
719	SALIX	YES	DM	1	1	No
720	SALIX	YES	DM	0	0	No
721	SALIX	NO	DM	0	0	No
722	SALIX	NO	DM	0	0	No
723	SALIX	NO	DM	1	1	No
724	SALIX	NO	DM	1	0	No
725	SALIX	NO	DM	1	0	No
726	SALIX	NO	DM	0	0	No
727	CRDO2	NO	WM	1	0	No
728	CRDO2	NO	WM	1	1	No
729	SALIX	NO	WM	1	1	No
730	SALIX	NO	WM	0	0	No
731	SALIX	NO	DM	0	0	No
732	SALIX	NO	DM	1	1	No
733	SALIX	NO	DM	1	1	No
734	SALIX	YES	DM	1	1	No
735	SALIX	YES	DM	1	1	No
736	SALIX	YES	DM	1	1	No
737	SALIX	YES	DM	1	1	No
738	SALIX	YES	DM	1	1	No
739	POBAT	NO	WM	1	1	No
740	SALIX	NO	WM	0	0	No
741	SALIX	NO	WM	1	1	No
742	POBAT	NO	DM	1	0	No
743	POBAT	NO	DM	1	1	No
744	SALIX	YES	DM	1	0	No
745	SALIX	YES	DM	1	1	No
746	SALIX	YES	DM	1	1	No
747	SALIX	YES	DM	1	1	No
748	SALIX	YES	DM	1	1	No
749	SALIX	NO	DM	0	0	No
750	SALIX	NO	DM	0	0	No
751	SALIX	NO	DM	0	0	No
752	SALIX	NO	DM	1	1	No
753	SALIX	NO	DM	1	1	No
754	SALIX	NO	DM	0	0	No
755	SALIX	NO	DM	0	0	No
756	SALIX	NO	DM	0	0	No
757	SALIX	NO	DM	0	0	No
758	SALIX	YES	DM	0	0	No
759	SALIX	YES	DM	0	0	No
760	SALIX	NO	DM	1	1	No
761	POBAT	NO	DM	1	0	No
762	SALIX	NO	DM	1	1	No
763	SALIX	NO	DM	1	1	No
764	SALIX	YES	DM	1	0	No
765	SALIX	YES	DM	1	0	No
766	SALIX	YES	DM	1	0	No
767	SALIX	YES	DM	1	0	No
768	SALIX	NO	DM	1	0	No
769	POBAT	NO	DM	1	0	No
770	SALIX	NO	DM	1	1	No
771	SALIX	NO	DM	1	1	No
772	SALIX	NO	DM	1	1	No
773	CRDO2	YES	DM	0	0	No
774	CRDO2	YES	DM	0	0	No
775	CRDO2	YES	DM	0	0	No
776	CRDO2	YES	DM	0	0	No
777	CRDO2	YES	DM	1	1	No
778	CRDO2	YES	DM	1	1	No
779	CRDO2	YES	DM	1	1	No
780	CRDO2	YES	DM	1	1	No
781	CRDO2	YES	DM	1	1	No
782	CRDO2	NO	DM	1	0	No
783	CRDO2	NO	WM	0	0	No
784	CRDO2	YES	DM	1	1	No
785	CRDO2	YES	DM	1	1	No
786	CRDO2	YES	DM	1	1	No
787	CRDO2	YES	DM	1	1	No
788	CRDO2	YES	DM	1	1	No
789	CRDO2	NO	DM	0	0	No
790	CRDO2	NO	WM	0	0	No
791	CRDO2	NO	WM	0	0	No
792	CRDO2	NO	WM	0	0	No
793	POBAT	NO	WM	1	0	No
794	SALIX	YES	DM	1	1	No
795	SALIX	YES	DM	1	1	No
796	SALIX	YES	DM	1	1	No
797	SALIX	YES	DM	1	1	No
798	CRDO2	YES	DM	1	1	No
799	CRDO2	YES	DM	1	1	No
800	CRDO2	YES	DM	1	1	No
801	SALIX	YES	DM	1	1	No
802	SALIX	YES	DM	1	1	No
803	SALIX	NO	DM	1	1	No
804	SALIX	NO	WM	1	1	No
805	SALIX	NO	WM	1	1	No
806	SALIX	NO	WM	1	1	No
807	SALIX	NO	WM	1	1	No
808	CRDO2	NO	WM	0	0	No
809	SALIX	NO	WM	1	1	No
810	SALIX	YES	WM	1	1	No
811	SALIX	YES	WM	1	1	No
812	SALIX	YES	WM	1	1	No
813	SALIX	YES	WM	1	1	No
814	SALIX	YES	WM	1	1	No
815	POBAT	NO	WM	1	1	No
816	CRDO2	NO	DM	1	1	No
817	CRDO2	YES	DM	1	1	No
818	CRDO2	YES	DM	1	1	No
819	CRDO2	YES	DM	1	1	No
820	CRDO2	YES	DM	1	1	No
821	CRDO2	YES	DM	1	1	No
822	CRDO2	YES	DM	1	1	No
823	SALIX	YES	DM	0	0	No
824	CRDO2	NO	WM	0	0	No
825	CRDO2	NO	WM	0	0	No
826	CRDO2	NO	WM	0	0	No
827	CRDO2	NO	WM	0	0	No
828	SALIX	NO	DM	1	0	No
829	SALIX	NO	DM	1	0	No
830	SALIX	YES	DM	1	1	No
831	SALIX	YES	DM	1	1	No
832	SALIX	YES	DM	1	1	No
833	SALIX	YES	DM	1	1	No
834	SALIX	YES	DM	1	1	No
835	POBAT	YES	DM	1	1	No
836	POBAT	YES	DM	1	1	No
837	SALIX	YES	DM	1	1	No
838	CRDO2	YES	WM	1	1	No
839	CRDO2	YES	WM	1	1	No
840	CRDO2	YES	WM	0	0	No
841	CRDO2	YES	WM	1	0	No
842	CRDO2	YES	WM	0	0	No
843	POBAT	YES	WM	1	1	No
844	POBAT	YES	WM	1	1	No
845	POBAT	YES	WM	1	1	No
846	POBAT	YES	WM	1	1	No
847	CRDO2	YES	DM	1	1	No
848	CRDO2	YES	DM	1	1	No
849	CRDO2	YES	DM	1	1	No
850	RIAU	YES	DM	1	1	No
851	SALIX	YES	DM	1	1	No
852	CRDO2	NO	DM	1	0	No
853	SALIX	NO	DM	1	1	No
854	SALIX	NO	DM	1	1	No
855	SALIX	NO	DM	1	1	No
856	SALIX	NO	DM	1	1	No
857	SALIX	NO	DM	1	1	No
858	SALIX	NO	DM	1	1	No
859	SALIX	NO	DM	1	1	No
860	SALIX	YES	DM	1	1	No
861	SALIX	YES	DM	1	1	No
862	SALIX	YES	DM	1	1	No
863	SALIX	YES	DM	1	1	No
864	SALIX	YES	DM	1	1	No
865	SALIX	NO	WM	1	1	No
866	SALIX	NO	WM	1	1	No
867	CRDO2	YES	WM	1	1	No
868	CRDO2	NO	WM	1	0	No
869	SALIX	NO	DM	0	0	No
870	SALIX	NO	DM	0	0	No
871	SALIX	NO	WM	1	0	No
872	SALIX	YES	WM	1	1	No
873	SALIX	YES	WM	1	1	No
874	SALIX	YES	WM	1	1	No
875	SALIX	YES	WM	1	1	No
876	SALIX	YES	WM	1	1	No
877	CRDO2	NO	WM	1	1	No
878	POBAT	NO	WM	1	0	No
879	SALIX	NO	WM	1	1	No
880	SALIX	NO	WM	1	1	No
881	SALIX	NO	WM	1	1	No
882	SALIX	NO	WM	1	1	No
883	SALIX	NO	WM	1	1	No
884	CRDO2	YES	DM	1	1	No
885	CRDO2	YES	DM	1	1	No
886	CRDO2	YES	DM	1	1	No
887	CRDO2	YES	DM	1	1	No
888	CRDO2	YES	DM	1	1	No
889	RIAU	NO	DM	1	1	No
890	SALIX	NO	DM	1	1	No
891	SALIX	NO	DM	1	0	No
892	SALIX	NO	WM	1	0	No
893	SALIX	NO	WM	1	0	No
894	POBAT	YES	DM	0	0	No
895	POBAT	YES	DM	0	0	No
896	SALIX	YES	DM	1	0	No
897	SALIX	NO	DM	0	0	No
898	SALIX	NO	DM	1	1	No
899	RIAU	NO	DM	1	1	No
900	CRDO2	YES	WM	1	1	No
901	CRDO2	YES	WM	1	1	No
902	CRDO2	YES	WM	1	1	No
903	CRDO2	YES	WM	1	1	No
904	CRDO2	YES	WM	1	1	No
905	SALIX	NO	WM	1	0	No
906	SALIX	NO	WM	0	0	No
907	SALIX	NO	WM	0	0	No
908	SALIX	NO	WM	1	0	No
909	SALIX	NO	WM	1	0	No
910	SALIX	NO	WM	1	1	No
911	SALIX	YES	DM	1	1	No
912	SALIX	NO	DM	1	1	No
913	SALIX	NO	DM	1	1	No
914	SALIX	NO	DM	1	1	No
915	SALIX	YES	DM	1	1	No
916	SALIX	YES	DM	1	1	No
917	SALIX	YES	WM	1	1	No
918	SALIX	YES	WM	1	1	No
919	SALIX	YES	WM	1	1	No
920	SALIX	YES	WM	1	1	No
921	SALIX	NO	WM	0	0	No
922	SALIX	NO	WM	0	0	No
923	SALIX	NO	WM	0	0	No
924	SALIX	NO	WM	0	0	No
925	POBAT	NO	WM	0	0	No
926	SALIX	NO	WM	0	0	No
927	SALIX	NO	WM	0	0	No
928	POBAT	YES	DM	1	1	No
929	POBAT	YES	DM	1	0	No
930	POBAT	YES	DM	1	0	No
931	POBAT	YES	DM	0	0	No
932	POBAT	YES	DM	0	0	No
933	CRDO2	YES	WM	1	0	No
934	CRDO2	YES	WM	1	1	No
935	CRDO2	YES	WM	1	1	No
936	CRDO2	YES	WM	1	1	No
937	CRDO2	YES	WM	1	1	No
938	POBAT	NO	WM	0	0	No
939	SALIX	NO	WM	0	0	No
940	SALIX	NO	WM	0	0	No
941	POBAT	NO	DM	0	0	No
942	POBAT	YES	DM	1	1	No
943	POBAT	YES	DM	1	1	No
944	POBAT	YES	DM	1	1	No
945	POBAT	YES	DM	0	0	No
946	SALIX	YES	DM	1	1	No
947	SALIX	NO	DM	1	1	No
948	SALIX	NO	WM	0	0	No
949	SALIX	NO	WM	0	0	No
950	SALIX	YES	DM	1	1	No
951	SALIX	YES	DM	1	1	No
952	SALIX	YES	DM	1	1	No
953	SALIX	YES	DM	1	1	No
954	SALIX	YES	DM	1	1	No
955	SALIX	NO	WM	1	1	No
956	SALIX	NO	WM	1	1	No
957	SALIX	NO	WM	1	1	No
958	SALIX	NO	WM	1	0	No
959	SALIX	NO	WM	1	1	No
960	CRDO2	YES	DM	1	1	No
961	CRDO2	YES	DM	1	1	No
962	CRDO2	YES	DM	1	1	No
963	CRDO2	YES	DM	1	1	No
964	CRDO2	YES	DM	1	1	No
965	CRDO2	YES	DM	1	1	No
966	POBAT	YES	DM	1	1	No
967	SALIX	NO	DM	1	1	No
968	SALIX	YES	DM	1	1	No
969	SALIX	YES	DM	1	1	No
970	SALIX	YES	DM	1	1	No
971	SALIX	NO	WM	1	1	No
972	SALIX	NO	WM	1	1	No
973	CRDO2	YES	DM	1	1	No
974	CRDO2	YES	DM	1	1	No
975	CRDO2	YES	DM	1	1	No
976	CRDO2	NO	DM	1	1	No
977	POBAT	YES	DM	1	1	No
978	POBAT	YES	DM	1	1	No
979	SALIX	YES	DM	1	0	No
980	POBAT	YES	DM	1	1	No
981	POBAT	NO	DM	1	0	No
982	POBAT	YES	DM	1	1	No
983	POBAT	YES	DM	1	1	No
984	SALIX	YES	DM	0	0	No
985	SALIX	YES	DM	1	1	No
986	SALIX	YES	DM	1	1	No
987	SALIX	YES	DM	1	1	No
988	SALIX	NO	DM	0	0	No
989	SALIX	NO	DM	0	0	No
990	CRDO2	NO	WM	1	1	No
991	CRDO2	YES	WM	1	1	No
992	CRDO2	YES	WM	1	1	No
993	CRDO2	YES	WM	1	1	No
994	CRDO2	YES	WM	1	1	No
995	CRDO2	YES	WM	1	1	No
996	POBAT	YES	WM	1	1	No
997	POBAT	YES	WM	1	1	No
998	CRDO2	NO	DM	1	0	No
999	POBAT	YES	DM	1	1	No
1000	POBAT	YES	DM	1	1	No
1001	POBAT	YES	DM	1	1	No
1002	SALIX	YES	DM	1	0	No
1003	SALIX	NO	DM	1	1	No
1004	CRDO2	YES	DM	1	1	No
1005	CRDO2	YES	DM	1	1	No
1006	CRDO2	YES	DM	1	1	No
1007	CRDO2	YES	DM	1	1	No
1008	POBAT	YES	DM	1	0	No
1009	POBAT	NO	DM	0	0	No
1010	POBAT	NO	DM	0	0	No
1011	POBAT	NO	DM	0	0	No
1012	POBAT	YES	DM	1	1	No
1013	POBAT	YES	DM	1	1	No
1014	SALIX	NO	DM	1	0	No
1015	SALIX	NO	DM	1	1	No
1016	RIAU	NO	DM	1	1	No
1017	RIAU	NO	DM	1	1	No
1018	RIAU	YES	WM	1	1	No
1019	RIAU	YES	WM	1	1	No
1020	RIAU	YES	WM	1	1	No
1021	RIAU	YES	WM	1	1	No
1022	RIAU	YES	WM	1	1	No
1023	CRDO2	NO	DM	0	0	No
1024	CRDO2	YES	DM	1	1	No
1025	CRDO2	YES	DM	1	1	No
1026	CRDO2	YES	DM	1	1	No
1027	CRDO2	YES	DM	1	1	No
1028	CRDO2	YES	DM	1	1	No
1029	CRDO2	YES	DM	1	1	No
1030	CRDO2	YES	DM	1	1	No
1031	CRDO2	YES	DM	1	1	No
1032	CRDO2	YES	DM	1	1	No
1033	SALIX	YES	DM	1	1	No
1034	SALIX	YES	DM	1	0	No
1035	SALIX	YES	DM	1	0	No
1036	CRDO2	YES	WM	1	1	No
1037	CRDO2	YES	WM	1	1	No
1038	SALIX	YES	WM	1	1	No
1039	SALIX	YES	WM	1	1	No
1040	SALIX	NO	WM	1	1	No
1041	SALIX	NO	WM	1	1	No
1042	SALIX	NO	WM	1	1	No
1043	SALIX	NO	WM	1	1	No
1044	SALIX	NO	WM	1	1	No
1045	SALIX	NO	WM	1	1	No
1046	SALIX	NO	WM	1	1	No
1047	SALIX	NO	WM	1	1	No
1048	SALIX	NO	WM	1	1	No
1049	SALIX	NO	WM	1	1	No
1050	SALIX	NO	WM	1	1	No
1051	SALIX	NO	WM	1	0	No
1052	SALIX	NO	WM	1	1	No
1053	CRDO2	YES	WM	1	1	No
1054	CRDO2	YES	WM	1	1	No
1055	CRDO2	YES	WM	1	1	No
1056	CRDO2	YES	WM	1	1	No
1057	CRDO2	YES	WM	1	1	No

## Sheet: Nat_Occ_Species
transect	species	cover (%)	group	height (cm)	preferred
1	ALIN2	1.49626	ShrubTree	840	NO
1	ALIN2	1.97007	ShrubTree	730	NO
1	SYAL	0.399002	Subshrub	30.6667	NA
2	ALIN2	4.6875	ShrubTree	300	NO
2	ALIN2	5.58333	ShrubTree	300	NO
2	ALIN2	1.35417	ShrubTree	300	NO
2	CRDO2	0.5625	ShrubTree	300	NO
2	CRDO2	6.25	ShrubTree	300	NO
2	SYAL	0.229167	Subshrub	21.05	NA
2	SYAL	0.875	Subshrub	54.6667	NA
2	SYAL	0.583333	Subshrub	23.6667	NA
2	SYAL	0.25	Subshrub	27	NA
2	SYAL	1.66667	Subshrub	51.3333	NA
2	SYAL	0.5	Subshrub	64.6667	NA
2	SYAL	0.604167	Subshrub	39.6667	NA
4	ROGY	0.480769	Subshrub	62	NA
4	ROGY	0.384615	Subshrub	63	NA
5	ALIN2	1.57385	ShrubTree	258	NO
5	ALIN2	0.242131	ShrubTree	40	NO
6	ALIN2	1.66227	ShrubTree	248	NO
6	CRDO2	0.237467	ShrubTree	91	NO
6	CRDO2	0.963061	ShrubTree	638	NO
6	CRDO2	0.91029	ShrubTree	NA	NO
6	CRDO2	0.817942	ShrubTree	NA	NO
6	CRDO2	2.18997	ShrubTree	274	NO
6	CRDO2	3.27177	ShrubTree	584	NO
6	CRDO2	0.527704	ShrubTree	155	NO
6	ROGY	0.646438	Subshrub	90	NA
6	SYAL	0.211082	Subshrub	55.3333	NA
6	SYAL	0.791557	Subshrub	60.6667	NA
6	SYAL	0.435356	Subshrub	64.3333	NA
6	SYAL	0.593668	Subshrub	45	NA
6	SYAL	0.751979	Subshrub	77.3333	NA
6	SYAL	0.633245	Subshrub	56.6667	NA
6	SYAL	0.435356	Subshrub	38.3333	NA
6	SYAL	0.184697	Subshrub	62	NA
6	SYAL	0.25066	Subshrub	43.3333	NA
6	SYAL	0.25066	Subshrub	26	NA
6	SYAL	0.461741	Subshrub	47.6667	NA
6	SYAL	2.08443	Subshrub	77.5	NA
6	SYAL	0.263852	Subshrub	45.3333	NA
6	SYAL	0.25066	Subshrub	55.3333	NA
7	ROGY	0.511628	Subshrub	55.3333	NA
7	ROGY	0.325581	Subshrub	31	NA
7	ROGY	0.155039	Subshrub	16	NA
7	ROGY	0.217054	Subshrub	31.3333	NA
7	RONU	0.589147	Subshrub	42	NA
7	SYAL	0.27907	Subshrub	41	NA
7	SYAL	0.310078	Subshrub	35.3333	NA
9	ALIN2	4.62385	ShrubTree	820	NO
9	ALIN2	0.733945	ShrubTree	840	NO
9	ALIN2	6.82569	ShrubTree	820	NO
9	PHMA5	0.183486	Subshrub	138	NA
10	ALIN2	9.84227	ShrubTree	890	NO
10	ALIN2	3.40694	ShrubTree	803	NO
10	COSE16	1.35647	ShrubTree	270	NA
10	CRDO2	1.35647	ShrubTree	210	NO
10	SYAL	2.52366	Subshrub	97.3333	NA
10	SYAL	0.914826	Subshrub	66	NA
10	SYAL	6.21451	Subshrub	113.667	NA
10	SYAL	2.99685	Subshrub	100	NA
11	ALIN2	1.35501	ShrubTree	750	NO
11	CRDO2	1.76152	ShrubTree	427	NO
11	CRDO2	10.5962	ShrubTree	420	NO
11	SYAL	1.35501	Subshrub	101.333	NA
11	SYAL	10.271	Subshrub	111.667	NA
11	SYAL	0.487805	Subshrub	74.6667	NA
11	SYAL	10.4607	Subshrub	102	NA
12	ALIN2	4.31485	ShrubTree	955	NO
12	CRDO2	1.88285	ShrubTree	500	NO
12	CRDO2	2.71967	ShrubTree	158	NO
12	SAEX	1.46444	ShrubTree	88	YES
12	SAEX	2.66736	ShrubTree	107	YES
12	SAEX	4.62866	ShrubTree	139.333	YES
12	SAEX	0.549163	ShrubTree	135.667	YES
12	SYAL	2.64121	Subshrub	126	NA
12	SYAL	1.46444	Subshrub	88.3333	NA
12	SYAL	1.25523	Subshrub	171	NA
12	SYAL	1.69979	Subshrub	80	NA
13	ALIN2	0.542259	ShrubTree	1024	NO
13	ALIN2	1.53328	ShrubTree	1039	NO
13	ALIN2	2.5991	ShrubTree	991	NO
13	ALIN2	1.96335	ShrubTree	450	NO
13	CRDO2	0.26178	ShrubTree	121	NO
13	CRDO2	1.75767	ShrubTree	343	NO
13	PHMA5	0.635752	Subshrub	71	NA
13	PHMA5	2.89828	Subshrub	91	NA
13	PHMA5	0.299177	Subshrub	99	NA
13	PHMA5	2.29993	Subshrub	102	NA
13	PHMA5	1.15931	Subshrub	85.6667	NA
13	PHMA5	0.766642	Subshrub	98.3333	NA
13	PHMA5	1.40239	Subshrub	84.6667	NA
13	PHMA5	3.27225	Subshrub	123.333	NA
13	ROWO	2.87958	Subshrub	245.333	NA
13	ROWO	0.205684	Subshrub	103	NA
13	ROWO	0.373972	Subshrub	169	NA
13	ROWO	0.205684	Subshrub	147	NA
13	ROWO	2.01945	Subshrub	102.667	NA
13	SAEX	0.579656	ShrubTree	103.667	YES
13	SAEX	0.579656	ShrubTree	67.3333	YES
13	SYAL	1.64547	Subshrub	143.333	NA
13	SYAL	1.40239	Subshrub	68.6667	NA
13	SYAL	2.87958	Subshrub	150	NA
13	SYAL	0.65445	Subshrub	69	NA
14	ALIN2	0.850507	ShrubTree	757	NO
14	ALIN2	0.294406	ShrubTree	968	NO
14	ALIN2	0.507033	ShrubTree	536	NO
14	ALIN2	0.376186	ShrubTree	536	NO
14	ALIN2	0.245339	ShrubTree	536	NO
14	CRDO2	0.850507	ShrubTree	360	NO
14	CRDO2	0.294406	ShrubTree	120	NO
14	PHMA5	1.07949	Subshrub	179	NA
14	PHMA5	0.932287	Subshrub	119	NA
14	PHMA5	0.294406	Subshrub	42	NA
14	PHMA5	1.68466	Subshrub	79	NA
14	PHMA5	0.212627	Subshrub	77	NA
14	PHMA5	1.5211	Subshrub	147	NA
14	PHMA5	0.474321	Subshrub	127	NA
14	PHMA5	0.507033	Subshrub	104	NA
14	PHMA5	0.228983	Subshrub	73	NA
14	RILA	0.294406	ShrubTree	52	NA
14	ROGY	1.12856	Subshrub	186	NA
14	ROGY	0.196271	Subshrub	96	NA
14	ROGY	0.539745	Subshrub	196	NA
14	ROGY	1.27576	Subshrub	227	NA
14	ROGY	0.228983	Subshrub	91	NA
14	ROWO	1.04678	Subshrub	181	NA
14	RULEL	0.261694	Subshrub	93	NA
14	SYAL	0.27805	Subshrub	80	NA
14	SYAL	3.46745	Subshrub	135.667	NA
14	SYAL	0.376186	Subshrub	103	NA
14	SYAL	1.14491	Subshrub	82.3333	NA
14	SYAL	0.588813	Subshrub	106	NA
14	SYAL	0.932287	Subshrub	126	NA
14	SYAL	0.752372	Subshrub	84.6667	NA
14	SYAL	0.801439	Subshrub	101.333	NA
14	SYAL	1.17763	Subshrub	95.3333	NA
14	SYAL	2.69872	Subshrub	77.6667	NA
14	VAME	0.196271	Subshrub	26	NA
15	ACGL	0.454212	Subshrub	234	NA
15	ALIN2	3.86813	ShrubTree	559	NO
15	ALIN2	3.41392	ShrubTree	904	NO
15	ALIN2	0.527473	ShrubTree	978	NO
15	ALIN2	0.161172	ShrubTree	737	NO
15	ALIN2	0.351648	ShrubTree	721	NO
15	ALIN2	0.380952	ShrubTree	645	NO
15	ALIN2	0.175824	ShrubTree	640	NO
15	ALIN2	0.644689	ShrubTree	572	NO
15	ROGY	0.571429	Subshrub	66	NA
15	ROGY	0.556777	Subshrub	86	NA
15	ROWO	0.205128	Subshrub	62.6667	NA
15	RULEL	0.175824	Subshrub	47	NA
15	RULEL	0.630037	Subshrub	76.6667	NA
15	RULEL	0.571429	Subshrub	88.3333	NA
15	SYAL	0.29304	Subshrub	31	NA
15	SYAL	0.600733	Subshrub	77.3333	NA
15	SYAL	1.0989	Subshrub	80	NA
15	SYAL	1.01099	Subshrub	46.6667	NA
16	ALIN2	1.72764	ShrubTree	410	NO
16	ALIN2	1.38211	ShrubTree	590	NO
16	ALIN2	0.569106	ShrubTree	570	NO
16	ALIN2	1.78862	ShrubTree	470	NO
16	ALIN2	1.01626	ShrubTree	316	NO
16	ALIN2	0.487805	ShrubTree	250	NO
16	SAEX	1.36179	ShrubTree	197	YES
16	SAEX	2.07317	ShrubTree	110.333	YES
16	SAEX	0.955285	ShrubTree	110.667	YES
16	SYAL	1.97154	Subshrub	92.6667	NA
16	SYAL	1.28049	Subshrub	88	NA
16	SYAL	2.03252	Subshrub	107.333	NA
16	SYAL	0.426829	Subshrub	81.6667	NA
16	SYAL	1.01626	Subshrub	101.667	NA
16	SYAL	0.46748	Subshrub	58	NA
16	SYAL	1.99187	Subshrub	114.333	NA
17	ALIN2	1.1215	ShrubTree	950	NO
17	ALIN2	3.61371	ShrubTree	686	NO
17	COSE16	3.30218	ShrubTree	312	NA
17	CRDO2	0.856698	ShrubTree	470	NO
17	ROGY	0.373832	Subshrub	20.3333	NA
17	ROWO	0.514019	Subshrub	87	NA
17	ROWO	1.09034	Subshrub	124	NA
17	SYAL	0.950156	Subshrub	64	NA
17	SYAL	2.81931	Subshrub	63.6667	NA
17	SYAL	0.451713	Subshrub	65.3333	NA
17	SYAL	0.186916	Subshrub	59.6667	NA
17	SYAL	0.794393	Subshrub	51.6667	NA
17	SYAL	0.514019	Subshrub	54.3333	NA
17	SYAL	0.778816	Subshrub	54.6667	NA
18	ALIN2	0	ShrubTree	950	NO
18	ALIN2	0	ShrubTree	950	NO
18	ALIN2	0	ShrubTree	725	NO
18	COSE16	0	ShrubTree	177	NA
18	COSE16	0	ShrubTree	148	NA
18	PHMA5	0	Subshrub	109	NA
18	POBAT	0	ShrubTree	835	YES
18	POBAT	0	ShrubTree	742	YES
18	RICE	0	ShrubTree	203	NA
19	ALIN2	0.373134	ShrubTree	417	NO
19	CRDO2	2.76119	ShrubTree	236	NO
19	CRDO2	0.373134	ShrubTree	594	NO
19	CRDO2	2.83582	ShrubTree	419.333	NO
19	RIVI3	0.373134	ShrubTree	42	NA
19	RIVI3	0.970149	ShrubTree	67	NA
19	SYAL	1.49254	Subshrub	68	NA
19	SYAL	0.149254	Subshrub	60	NA
19	SYAL	0.298507	Subshrub	45	NA
20	ALIN2	1.71607	ShrubTree	930	NO
20	ALIN2	1.77847	ShrubTree	600	NO
20	CRDO2	3.88456	ShrubTree	370	NO
20	SAEX	0.655226	ShrubTree	135	YES
20	SYAL	0.202808	Subshrub	38.3333	NA
20	SYAL	0.327613	Subshrub	27.6667	NA
20	SYAL	0.561622	Subshrub	49.6667	NA
21	ALIN2	0.595238	ShrubTree	250	NO
21	ALIN2	0.376984	ShrubTree	141	NO
21	CRDO2	1.11111	ShrubTree	190	NO
21	RICE	0.376984	ShrubTree	164.667	NA
21	SYAL	0.47619	Subshrub	54	NA
21	SYAL	0.376984	Subshrub	55.5	NA
21	SYAL	1.17063	Subshrub	81	NA
22	ALIN2	1.2	ShrubTree	465	NO
22	ALIN2	2.9	ShrubTree	919	NO
22	RULEL	0.2	Subshrub	23	NA
22	SYAL	0.3	Subshrub	42	NA
22	SYAL	0.3	Subshrub	30	NA
22	SYAL	0.24	Subshrub	49	NA
22	SYAL	0.9	Subshrub	48.6667	NA
23	ALIN2	0.797342	ShrubTree	330	NO
23	ALIN2	1.05205	ShrubTree	270	NO
23	CRDO2	0.520487	ShrubTree	417	NO
23	CRDO2	0.930233	ShrubTree	704	NO
23	CRDO2	2.0598	ShrubTree	485	NO
23	CRDO2	2.25914	ShrubTree	240	NO
23	CRDO2	0.166113	ShrubTree	55	NO
23	PRVI	0.431894	ShrubTree	180	NA
23	RICE	1.4175	ShrubTree	131	NA
23	SYAL	0.21041	Subshrub	29.6667	NA
23	SYAL	0.177187	Subshrub	25.5	NA
23	SYAL	0.276855	Subshrub	64.3333	NA
23	SYAL	0.13289	Subshrub	67.6667	NA
23	SYAL	0.620155	Subshrub	97.6667	NA
23	SYAL	0.243632	Subshrub	73	NA
23	SYAL	0.221484	Subshrub	80	NA
23	SYAL	0.299003	Subshrub	76	NA
23	SYAL	0.21041	Subshrub	54.3333	NA
23	SYAL	0.3433	Subshrub	62	NA
23	SYAL	0.653378	Subshrub	106.667	NA
23	SYAL	0.354374	Subshrub	70.3333	NA
24	ALIN2	0.57	ShrubTree	127	NO
24	ALIN2	0.19	ShrubTree	72	NO
24	ALIN2	1.65	ShrubTree	627	NO
24	ALIN2	0.29	ShrubTree	824	NO
24	ALIN2	1.18	ShrubTree	824	NO
24	CRDO2	0.19	ShrubTree	131	NO
24	RILA	0.21	ShrubTree	58	NA
24	RILA	0.32	ShrubTree	93	NA
24	SYAL	0.26	Subshrub	81	NA
24	SYAL	0.45	Subshrub	83.3333	NA
24	SYAL	0.7	Subshrub	114	NA
24	SYAL	0.13	Subshrub	70	NA
24	SYAL	0.42	Subshrub	100	NA
24	SYAL	0.23	Subshrub	75.6667	NA
25	ALIN2	1.29587	ShrubTree	710	NO
25	ALIN2	0.974771	ShrubTree	831	NO
25	ALIN2	0.458716	ShrubTree	615	NO
25	ALIN2	0.802752	ShrubTree	565	NO
25	ALIN2	0.699541	ShrubTree	785	NO
25	CRDO2	0.87156	ShrubTree	510	NO
25	ROWO	0.194954	Subshrub	115	NA
25	SAEX	0.894495	ShrubTree	81	YES
25	SAEX	0.619266	ShrubTree	87	YES
26	ALIN2	0.403756	ShrubTree	419	NO
26	ALIN2	1.17371	ShrubTree	676	NO
26	ALIN2	0.704225	ShrubTree	480	NO
26	ALIN2	0.187793	ShrubTree	361	NO
26	ALIN2	1.16432	ShrubTree	401	NO
26	CRDO2	0.206573	ShrubTree	465	NO
26	CRDO2	1.32394	ShrubTree	241	NO
26	RICE	1.55869	ShrubTree	183	NA
26	RILA	0.140845	ShrubTree	96	NA
26	ROWO	0.131455	Subshrub	33	NA
27	ALIN2	3.43844	ShrubTree	663	NO
27	ALIN2	3.04805	ShrubTree	826	NO
27	CRDO2	1.98198	ShrubTree	404	NO
27	SYAL	1.12613	Subshrub	74.6667	NA
27	SYAL	0.615616	Subshrub	63.6667	NA
27	SYAL	0.195195	Subshrub	35	NA
27	SYAL	0.24024	Subshrub	59	NA
27	SYAL	0.165165	Subshrub	28	NA
28	CRDO2	0.107759	ShrubTree	104	NO
28	RILA	0.215517	ShrubTree	142	NA
28	ROGY	0.150862	Subshrub	35	NA
28	ROGY	0.431034	Subshrub	214	NA
28	ROGY	0.75431	Subshrub	210	NA
28	ROGY	0.161638	Subshrub	84.5	NA
28	SYAL	0.140086	Subshrub	37	NA
28	SYAL	0.12931	Subshrub	70.5	NA
28	SYAL	0.247845	Subshrub	36.3333	NA
28	SYAL	0.107759	Subshrub	55	NA
28	SYAL	0.280172	Subshrub	57.6667	NA
28	SYAL	0.387931	Subshrub	30	NA
28	SYAL	0.3125	Subshrub	42	NA
28	SYAL	0.387931	Subshrub	50	NA
28	SYAL	0.215517	Subshrub	42.6667	NA
28	SYAL	0.161638	Subshrub	28	NA
28	SYAL	0.107759	Subshrub	22.6667	NA
28	SYAL	0.409483	Subshrub	38	NA
28	SYAL	0.452586	Subshrub	43	NA
28	SYAL	0.107759	Subshrub	52	NA
28	SYAL	0.301724	Subshrub	50	NA
28	SYAL	0.237069	Subshrub	45	NA
28	SYAL	0.247845	Subshrub	44	NA
29	ALIN2	0.858182	ShrubTree	421	NO
29	COSE16	6.92364	ShrubTree	76	NA
29	CRDO2	0.436364	ShrubTree	157	NO
29	PHMA5	2.95273	Subshrub	77	NA
29	PHMA5	6.48727	Subshrub	91.6667	NA
29	ROWO	0.16	Subshrub	106	NA
29	ROWO	0.349091	Subshrub	83	NA
29	ROWO	0.247273	Subshrub	95	NA
29	ROWO	0.421818	Subshrub	72	NA
29	ROWO	0.552727	Subshrub	147	NA
29	ROWO	0.698182	Subshrub	160	NA
29	ROWO	0.378182	Subshrub	112	NA
29	ROWO	0.669091	Subshrub	116	NA
29	ROWO	0.494545	Subshrub	62	NA
29	ROWO	0.669091	Subshrub	148	NA
29	ROWO	0.232727	Subshrub	105	NA
29	ROWO	0.698182	Subshrub	122	NA
29	ROWO	0.581818	Subshrub	114	NA
29	ROWO	0.974545	Subshrub	116	NA
29	ROWO	0.189091	Subshrub	82	NA
29	ROWO	0.8	Subshrub	172	NA
29	SALIX	2.08	ShrubTree	487	YES
29	SYAL	0.16	Subshrub	31	NA
29	SYAL	0.174545	Subshrub	22	NA
29	SYAL	0.16	Subshrub	59	NA
29	SYAL	0.523636	Subshrub	86	NA
29	SYAL	0.596364	Subshrub	98.3333	NA
29	SYAL	0.261818	Subshrub	62	NA
29	SYAL	0.189091	Subshrub	57	NA
29	SYAL	0.232727	Subshrub	32.3333	NA
29	SYAL	1.22182	Subshrub	65.3333	NA
29	SYAL	0.32	Subshrub	61.6667	NA
29	SYAL	0.349091	Subshrub	39	NA
29	SYAL	0.465455	Subshrub	74	NA
29	SYAL	1.23636	Subshrub	102.333	NA
29	SYAL	0.669091	Subshrub	98.3333	NA
29	SYAL	1.10545	Subshrub	72	NA
29	SYAL	1.23636	Subshrub	55	NA
29	SYAL	0.552727	Subshrub	43	NA
29	SYAL	0.261818	Subshrub	38.3333	NA
29	SYAL	0.203636	Subshrub	39	NA
30	ALIN2	0.989523	ShrubTree	732	NO
31	ALIN2	0.220751	ShrubTree	724	NO
31	ALIN2	0.905077	ShrubTree	240	NO
31	ALIN2	0.364238	ShrubTree	138	NO
32	ALIN2	0.346639	ShrubTree	706	NO
32	ALIN2	0.462185	ShrubTree	658	NO
32	ALIN2	0.619748	ShrubTree	960	NO
32	RICE	1.51261	ShrubTree	187	NA
32	SYAL	0.157563	Subshrub	32.6667	NA
32	SYAL	0.714286	Subshrub	80.3333	NA
33	ALIN2	0.204082	ShrubTree	260	NO
33	ALIN2	0.816327	ShrubTree	245	NO
34	ALIN2	1.86	ShrubTree	291	NO
34	COSE16	3.3	ShrubTree	265	NA
35	ACGL	0.22977	Subshrub	183	NA
35	ALIN2	2.01798	ShrubTree	894	NO
35	SAEX	0.21978	ShrubTree	42	YES
36	ALIN2	0.414938	ShrubTree	365	NO
36	ALIN2	1.24481	ShrubTree	335	NO
37	ALIN2	4.27273	ShrubTree	630	NO
37	ALIN2	2.16364	ShrubTree	880	NO
37	SYAL	0.818182	Subshrub	75.3333	NA
38	ALIN2	0.783699	ShrubTree	939	NO
38	COSE16	0.721003	ShrubTree	188.333	NA
38	COSE16	3.51097	ShrubTree	205.667	NA
38	CRDO2	1.2069	ShrubTree	409	NO
38	SYAL	0.172414	Subshrub	34	NA
39	ALIN2	2.40713	ShrubTree	676	NO
39	ALIN2	0.2526	ShrubTree	583	NO
39	PHMA5	0.683507	Subshrub	164	NA
39	PHMA5	0.89153	Subshrub	164	NA
39	ROWO	2.45171	Subshrub	205	NA
39	ROWO	0.326895	Subshrub	76	NA
39	SYAL	0.282318	Subshrub	84	NA
40	ALIN2	0.506329	ShrubTree	510	NO
40	ALIN2	0.646976	ShrubTree	674	NO
40	ROWO	1.30802	Subshrub	102	NA
41	ALIN2	1.9186	ShrubTree	515	NO
41	ALIN2	1.13372	ShrubTree	930	NO
41	ALIN2	0.421512	ShrubTree	930	NO
41	ALIN2	0.247093	ShrubTree	761	NO
41	COSE16	9.44767	ShrubTree	291	NA
41	RILA	0.174419	ShrubTree	63	NA
41	RILA	0.261628	ShrubTree	105	NA
41	RILA	0.828488	ShrubTree	75	NA
42	COSE16	0.568099	ShrubTree	345	NA
42	COSE16	3.86016	ShrubTree	143	NA
43	ALIN2	3.18182	ShrubTree	360	NO
43	ALIN2	1.51515	ShrubTree	455	NO
43	SYAL	0.909091	Subshrub	86.5	NA
43	SYAL	0.30303	Subshrub	99.3333	NA
43	SYAL	1.10606	Subshrub	106.333	NA
44	ALIN2	2.5	ShrubTree	324	NO
44	SYAL	1.25	Subshrub	51.6667	NA
44	SYAL	0.735294	Subshrub	41.3333	NA
44	SYAL	0.205882	Subshrub	30	NA
45	RILA	0.436681	ShrubTree	37	NA
46	ALIN2	4.02385	ShrubTree	500	NO
46	CRDO2	0.745156	ShrubTree	245	NO
46	PHMA5	2.56334	Subshrub	176	NA
47	ACGL	0.724638	Subshrub	275	NA
47	ALIN2	4.34783	ShrubTree	630	NO
47	ALIN2	0.507246	ShrubTree	144	NO
47	ALIN2	1.15942	ShrubTree	690	NO
47	PHMA5	0.289855	Subshrub	95	NA
47	RILA	0.362319	ShrubTree	35	NA
47	RILA	0.217391	ShrubTree	35	NA
48	ALIN2	5.86826	ShrubTree	780	NO
48	ALIN2	2.08084	ShrubTree	705	NO
49	ALIN2	1.12654	ShrubTree	712	NO
49	ALIN2	0.447531	ShrubTree	275	NO
49	RUPA	0.540123	Subshrub	114	NA
50	ACGL	0.75815	Subshrub	280	NA
50	ALIN2	3.79075	ShrubTree	548	NO
50	ALIN2	1.47081	ShrubTree	790	NO
50	ALIN2	1.56179	ShrubTree	896	NO
50	ALIN2	1.41016	ShrubTree	707	NO
50	CRDO2	0.773313	ShrubTree	350	NO
50	CRDO2	1.57695	ShrubTree	462	NO
50	PHMA5	0.424564	Subshrub	115	NA
51	ALIN2	0.634921	ShrubTree	630	NO
51	CRDO2	1.03175	ShrubTree	200	NO
51	CRDO2	2.30159	ShrubTree	385	NO
51	PHMA5	2.22222	Subshrub	190	NA
51	RILA	1.03175	ShrubTree	73	NA
51	RULEL	0.698413	Subshrub	110	NA
52	ALIN2	0.453752	ShrubTree	86	NO
52	ALIN2	1.76265	ShrubTree	582	NO
52	ALIN2	1.15183	ShrubTree	582	NO
52	ALIN2	1.43106	ShrubTree	230	NO
52	CRDO2	1.65794	ShrubTree	331	NO
52	CRDO2	1.41361	ShrubTree	416	NO
52	SYAL	0.401396	Subshrub	37	NA
52	SYAL	0.209424	Subshrub	42	NA
52	SYAL	0.820244	Subshrub	62	NA
53	ALIN2	3.58597	ShrubTree	860	NO
53	ALIN2	0.775344	ShrubTree	860	NO
53	ALIN2	1.55069	ShrubTree	860	NO
53	COSE16	1.35685	ShrubTree	68	NA
53	PHMA5	0.193836	Subshrub	129	NA
53	PHMA5	0.794728	Subshrub	197	NA
55	ACGL	0.378863	Subshrub	189	NA
55	ALIN2	0.189432	ShrubTree	260	NO
55	ALIN2	1.80459	ShrubTree	625	NO
55	CRDO2	0.757727	ShrubTree	662	NO
55	CRDO2	0.747757	ShrubTree	520	NO
55	PHMA5	0.468594	Subshrub	169	NA
55	RICE	1.48554	ShrubTree	185	NA
55	RILA	0.628116	ShrubTree	109	NA
55	ROGY	0.149551	Subshrub	43	NA
55	ROGY	0.159521	Subshrub	31.3333	NA
55	ROGY	6.11167	Subshrub	25.5	NA
55	ROWO	0.249252	Subshrub	59	NA
55	ROWO	0.299103	Subshrub	90.6667	NA
55	ROWO	0.458624	Subshrub	49	NA
55	SAEX	0.997009	ShrubTree	180	YES
55	SYAL	0.119641	Subshrub	32.6667	NA
55	SYAL	0.109671	Subshrub	32	NA
55	SYAL	1.19641	Subshrub	24.6667	NA
55	SYAL	0.279163	Subshrub	40	NA
55	SYAL	0.309073	Subshrub	32.3333	NA
55	SYAL	0.149551	Subshrub	52	NA
55	SYAL	0.159521	Subshrub	23	NA
55	SYAL	0.249252	Subshrub	36	NA
55	SYAL	0.997009	Subshrub	37	NA
55	SYAL	0.149551	Subshrub	49.6667	NA
56	ALIN2	0.53554	ShrubTree	907.5	NO
56	ALIN2	0.808179	ShrubTree	882.5	NO
56	ALIN2	0.486855	ShrubTree	1090	NO
56	CRDO2	1.35346	ShrubTree	400	NO
56	CRDO2	0.808179	ShrubTree	525	NO
56	CRDO2	0.681597	ShrubTree	490	NO
56	CRDO2	2.3369	ShrubTree	532.5	NO
56	PHMA5	3.02824	Subshrub	140	NA
56	ROGY	0.126582	Subshrub	51.6667	NA
56	SYAL	0.185005	Subshrub	53	NA
56	SYAL	0.126582	Subshrub	50.3333	NA
56	SYAL	0.107108	Subshrub	26.3333	NA
56	SYAL	0.185005	Subshrub	42.6667	NA
56	SYAL	0.165531	Subshrub	40	NA
56	SYAL	0.30185	Subshrub	36	NA
56	SYAL	0.126582	Subshrub	63.3333	NA
56	SYAL	0.53554	Subshrub	43.6667	NA
56	SYAL	0.30185	Subshrub	28	NA
56	SYAL	0.146056	Subshrub	32	NA
56	SYAL	0.321324	Subshrub	42.6667	NA
56	SYAL	0.185005	Subshrub	31.3333	NA
57	ALIN2	0.777778	ShrubTree	650	NO
57	ALIN2	0.611111	ShrubTree	628	NO
57	ALIN2	2.03704	ShrubTree	663	NO
57	ALIN2	1.11111	ShrubTree	924	NO
57	PHMA5	0.648148	Subshrub	158	NA
58	ALIN2	0.326797	ShrubTree	870	NO
58	ALIN2	0.214753	ShrubTree	1150	NO
58	COSE16	0.578898	ShrubTree	134	NA
58	COSE16	0.186741	ShrubTree	335	NA
58	COSE16	0.0933707	ShrubTree	455	NA
58	COSE16	3.73483	ShrubTree	360	NA
58	COSE16	0.466853	ShrubTree	260	NA
58	CRDO2	1.2605	ShrubTree	625	NO
58	CRDO2	0.681606	ShrubTree	490	NO
58	CRDO2	0.280112	ShrubTree	505	NO
58	CRDO2	1.21382	ShrubTree	460	NO
58	ROGY	0.233427	Subshrub	77	NA
58	ROGY	0.186741	Subshrub	100	NA
58	SAEX	26.0504	ShrubTree	164	YES
58	SYAL	0.0933707	Subshrub	40	NA
58	SYAL	0.513539	Subshrub	46.6667	NA
58	SYAL	0.15873	Subshrub	19	NA
58	SYAL	0.0933707	Subshrub	29	NA
58	SYAL	0.121382	Subshrub	35	NA
58	SYAL	0.887021	Subshrub	35	NA
58	SYAL	0.177404	Subshrub	43.3333	NA
59	ALIN2	0.587719	ShrubTree	785	NO
59	RILA	0.763158	ShrubTree	91	NA
59	RILA	0.105263	ShrubTree	65	NA
59	SYAL	0.263158	Subshrub	43	NA
59	SYAL	0.175439	Subshrub	32.5	NA
59	SYAL	0.131579	Subshrub	45.6667	NA
59	UNKN	2.00877	Subshrub	496	NA
60	ACGL	1.96744	Subshrub	342.5	NA
60	ALIN2	1.7232	ShrubTree	452.5	NO
60	ALIN2	0.583446	ShrubTree	810	NO
60	ALIN2	1.04478	ShrubTree	685	NO
60	COSE16	0.583446	ShrubTree	370	NA
60	RICE	0.610583	ShrubTree	160	NA
60	RILA	0.963365	ShrubTree	124	NA
60	RILA	0.664858	ShrubTree	28	NA
60	RULEL	0.447761	Subshrub	75	NA
60	RULEL	0.176391	Subshrub	27	NA
60	RULEL	0.189959	Subshrub	55	NA
60	SYAL	1.56038	Subshrub	50.3333	NA
61	SAEX	3.80952	ShrubTree	115	YES
61	SAEX	0.761905	ShrubTree	NA	YES
61	SAEX	1.21905	ShrubTree	112	YES
61	SAEX	0.628571	ShrubTree	92	YES
62	SYAL	0.825	Subshrub	65	NA
62	SYAL	0.825	Subshrub	53.3333	NA
62	SYAL	3.3	Subshrub	103.667	NA
62	SYAL	0.8	Subshrub	45	NA
62	SYAL	0.275	Subshrub	47	NA
62	SYAL	1.15	Subshrub	44.6667	NA
62	SYAL	1.075	Subshrub	53.6667	NA
62	SYAL	3.25	Subshrub	89	NA
62	SYAL	0.525	Subshrub	53.6667	NA
62	SYAL	0.4	Subshrub	57.3333	NA
62	SYAL	2.075	Subshrub	73.3333	NA
62	SYAL	0.6	Subshrub	70	NA
62	SYAL	0.475	Subshrub	53.3333	NA
62	SYAL	0.4	Subshrub	59	NA
62	SYAL	0.8	Subshrub	47	NA
62	SYAL	0.725	Subshrub	50.6667	NA
62	SYAL	0.75	Subshrub	35.6667	NA
62	SYAL	0.45	Subshrub	36.3333	NA
62	SYAL	0.4	Subshrub	82	NA
64	ALIN2	2.52033	ShrubTree	495	NO
64	ALIN2	6.94309	ShrubTree	526	NO
64	ALIN2	3.10569	ShrubTree	749	NO
64	ALIN2	5.00813	ShrubTree	772	NO
64	PRVI	0.227642	ShrubTree	36	NA
64	PRVI	0.471545	ShrubTree	78	NA
64	ROWO	0.276423	Subshrub	89	NA
64	SYAL	0.504065	Subshrub	34.6667	NA
64	SYAL	0.780488	Subshrub	30	NA
64	SYAL	1.20325	Subshrub	30.6667	NA
64	SYAL	0.195122	Subshrub	32	NA
64	SYAL	0.260163	Subshrub	48	NA
64	SYAL	0.227642	Subshrub	32.6667	NA
64	SYAL	0.341463	Subshrub	47	NA
64	SYAL	0.195122	Subshrub	65.3333	NA
64	SYAL	0.95935	Subshrub	95	NA
65	ALIN2	0.248963	ShrubTree	800	NO
65	RILA	0.484094	ShrubTree	46	NA
65	ROGY	0.262794	Subshrub	28	NA
65	ROGY	0.124481	Subshrub	33	NA
65	ROGY	0.207469	Subshrub	43	NA
65	SYAL	0.138313	Subshrub	27	NA
65	SYAL	0.248963	Subshrub	38.3333	NA
65	SYAL	0.276625	Subshrub	59	NA
65	SYAL	0.152144	Subshrub	28	NA
65	SYAL	0.248963	Subshrub	31.6667	NA
65	SYAL	0.318119	Subshrub	36.6667	NA
65	SYAL	0.248963	Subshrub	38.3333	NA
65	SYAL	0.401107	Subshrub	37	NA
65	SYAL	0.165975	Subshrub	48.5	NA
65	SYAL	0.276625	Subshrub	50	NA
65	SYAL	0.387275	Subshrub	42.5	NA
65	SYAL	0.511757	Subshrub	43.3333	NA
66	ALIN2	6.49175	ShrubTree	330	NO
66	ALIN2	0.449775	ShrubTree	352	NO
66	ALIN2	1.94903	ShrubTree	343	NO
66	ALIN2	4.66267	ShrubTree	537	NO
66	ALIN2	4.27286	ShrubTree	386	NO
66	ALIN2	5.6072	ShrubTree	337	NO
66	CRDO2	3.56822	ShrubTree	400	NO
66	PHMA5	1.43928	Subshrub	139	NA
66	SYAL	0.554723	Subshrub	30.6667	NA
67	ALIN2	0.567108	ShrubTree	83	NO
67	ALIN2	0.94518	ShrubTree	467.5	NO
67	ALIN2	0.396975	ShrubTree	702.5	NO
67	ALIN2	1.0397	ShrubTree	702.5	NO
67	ALIN2	7.46692	ShrubTree	587.5	NO
67	ALIN2	0.396975	ShrubTree	587.5	NO
67	CRDO2	0.283554	ShrubTree	390	NO
67	CRDO2	0.907372	ShrubTree	390	NO
67	PHMA5	3.49716	Subshrub	106.667	NA
67	PHMA5	0.415879	Subshrub	45.3333	NA
67	RICE	1.49338	ShrubTree	180.667	NA
67	RILA	1.45558	ShrubTree	60.6667	NA
67	RILA	0.491493	ShrubTree	34.3333	NA
67	RILA	0.567108	ShrubTree	65	NA
67	RULEL	0.20794	Subshrub	39	NA
67	RULEL	0.245747	Subshrub	73	NA
69	CRMO3	0.453752	Subshrub	108	NA
69	CRMO3	6.51542	Subshrub	312	NA
69	POBAT	0.302501	ShrubTree	162	YES
70	ALIN2	1.90972	ShrubTree	305	NO
70	ALIN2	0.3125	ShrubTree	810	NO
70	CRDO2	2.31481	ShrubTree	430	NO
70	SAEX	0.486111	ShrubTree	109	YES
70	SAEX	0.150463	ShrubTree	101	YES
70	SAEX	0.300926	ShrubTree	116	YES
70	SALIX	0.115741	ShrubTree	64.3333	YES
70	SALIX	0.219907	ShrubTree	60	YES
71	ALIN2	0.625	ShrubTree	630	NO
71	ALIN2	0.25	ShrubTree	120	NO
71	RIHUP	0.7	ShrubTree	73	NA
71	SAEX	0.5	ShrubTree	160	YES
71	SAEX	0.2125	ShrubTree	40	YES
71	SAEX	0.1375	ShrubTree	45	YES
71	SAEX	0.2375	ShrubTree	26	YES
71	SAEX	0.2	ShrubTree	56	YES
72	SAEX	0.279188	ShrubTree	67	YES
72	SYAL	0.317259	Subshrub	51	NA
72	SYAL	0.291878	Subshrub	31.6667	NA
73	ALIN2	3.49406	ShrubTree	245	NO
73	CRMO3	3.42418	Subshrub	400	NA
75	ALIN2	2.73973	ShrubTree	260	NO
76	ALIN2	1.74033	ShrubTree	587	NO
76	ALIN2	0.759669	ShrubTree	409	NO
77	ALIN2	2.08044	ShrubTree	650	NO
77	ALIN2	1.52566	ShrubTree	635	NO
78	ALIN2	2.0467	ShrubTree	538	NO
79	ALIN2	0.622642	ShrubTree	760	NO
79	ALIN2	0.45283	ShrubTree	260	NO
79	ALIN2	2.54717	ShrubTree	215	NO
79	SYAL	0.320755	Subshrub	34.3333	NA
79	SYAL	0.433962	Subshrub	47	NA
80	ALIN2	2.46046	ShrubTree	230	NO
80	ALIN2	0.702988	ShrubTree	320	NO
80	ALIN2	3.65554	ShrubTree	372.5	NO
81	ALIN2	3.22917	ShrubTree	318	NO
81	CRDO2	5.27083	ShrubTree	480	NO
81	CRDO2	3.54167	ShrubTree	541	NO
81	ROGY	0.958333	Subshrub	37.5	NA
81	ROGY	1.4375	Subshrub	185	NA
81	SYAL	0.375	Subshrub	32	NA
81	SYAL	0.833333	Subshrub	19.6667	NA
81	SYAL	0.291667	Subshrub	69	NA
82	ALIN2	0.821053	ShrubTree	260	NO
82	ALIN2	0.842105	ShrubTree	605	NO
82	ALIN2	2.88421	ShrubTree	630	NO
82	ALIN2	2.02105	ShrubTree	560	NO
82	ALIN2	0.505263	ShrubTree	490	NO
82	SYAL	0.273684	Subshrub	40.6667	NA
82	SYAL	0.694737	Subshrub	52	NA
82	SYAL	0.273684	Subshrub	35	NA
82	SYAL	0.568421	Subshrub	39.3333	NA
82	SYAL	0.421053	Subshrub	62.3333	NA
83	ALIN2	3.75	ShrubTree	331	NO
83	ALIN2	1.33803	ShrubTree	553	NO
83	PHMA5	0.809859	Subshrub	137	NA
83	PHMA5	2.00704	Subshrub	166	NA
83	SYAL	0.651408	Subshrub	76.3333	NA
84	ALIN2	0.977273	ShrubTree	310	NO
84	ALIN2	0.136364	ShrubTree	425	NO
84	CRDO2	0.215909	ShrubTree	66	NO
84	CRDO2	0.193182	ShrubTree	102	NO
84	RILA	0.193182	ShrubTree	37	NA
84	ROWO	0.147727	Subshrub	35	NA
84	ROWO	0.227273	Subshrub	69	NA
84	ROWO	0.511364	Subshrub	124	NA
84	ROWO	0.875	Subshrub	169	NA
84	SYAL	0.113636	Subshrub	54.3333	NA
85	ALIN2	0.992108	ShrubTree	230	NO
85	ALIN2	0.811725	ShrubTree	170	NO
85	ALIN2	1.71364	ShrubTree	736	NO
85	ROWO	0.146561	Subshrub	NA	NA
86	ALIN2	0.122905	ShrubTree	201	NO
86	ALIN2	0.893855	ShrubTree	535	NO
86	PHMA5	0.145251	Subshrub	82.3333	NA
87	ROWO	0.339751	Subshrub	29	NA
87	ROWO	0.351076	Subshrub	47	NA
87	ROWO	0.554926	Subshrub	115.667	NA
87	SYAL	0.419026	Subshrub	62	NA
87	SYAL	0.1359	Subshrub	75	NA
87	SYAL	0.1359	Subshrub	60.6667	NA
87	SYAL	0.226501	Subshrub	38.6667	NA
87	SYAL	0.203851	Subshrub	63.6667	NA
87	SYAL	0.973952	Subshrub	62.3333	NA
87	SYAL	0.1812	Subshrub	84.3333	NA
87	SYAL	0.237826	Subshrub	42	NA
87	SYAL	0.169875	Subshrub	62	NA
87	SYAL	0.271801	Subshrub	35.3333	NA
88	COSE16	0.34188	ShrubTree	62	NA
88	COSE16	2.13675	ShrubTree	161	NA
88	CRDO2	14.4872	ShrubTree	620.333	NO
88	CRDO2	2.73504	ShrubTree	576	NO
88	CRDO2	4.52991	ShrubTree	576	NO
88	SYAL	2.05128	Subshrub	34	NA
89	CRDO2	0.827586	ShrubTree	97	NO
89	CRDO2	0.689655	ShrubTree	81	NO
89	CRDO2	0.586207	ShrubTree	71	NO
89	CRDO2	12.1034	ShrubTree	57	NO
89	ROWO	0.362069	Subshrub	153	NA
89	SYAL	0.568966	Subshrub	30.6667	NA
89	SYAL	0.344828	Subshrub	38.6667	NA
89	SYAL	0.241379	Subshrub	58.3333	NA
90	CRDO2	0.95791	ShrubTree	298	NO
90	SYAL	0.362845	Subshrub	46	NA
91	CRDO2	0.198413	ShrubTree	295	NO
91	ROWO	0.185185	Subshrub	81	NA
91	SYAL	0.132275	Subshrub	61	NA
91	SYAL	0.21164	Subshrub	38.5	NA
92	SYAL	0.169731	Subshrub	30	NA
92	SYAL	0.367751	Subshrub	36.6667	NA
92	SYAL	0.565771	Subshrub	48	NA
92	SYAL	0.155587	Subshrub	30	NA
92	SYAL	0.339463	Subshrub	30.3333	NA
93	ALIN2	5.31014	ShrubTree	480	NO
93	ROWO	0.347958	Subshrub	102	NA
93	SYAL	2.23903	Subshrub	106	NA
93	SYAL	0.181543	Subshrub	41.3333	NA
93	SYAL	0.408472	Subshrub	69	NA
94	ALIN2	0.767918	ShrubTree	162	NO
94	ALIN2	0.307167	ShrubTree	120	NO
94	CRDO2	4.7099	ShrubTree	470	NO
94	SYAL	0.187713	Subshrub	78.3333	NA
94	SYAL	0.290102	Subshrub	62	NA
94	SYAL	0.187713	Subshrub	35	NA
94	SYAL	0.358362	Subshrub	46	NA
94	SYAL	0.255973	Subshrub	42	NA
94	SYAL	0.238908	Subshrub	29	NA
95	ALIN2	0.972516	ShrubTree	106	NO
95	ALIN2	2.2833	ShrubTree	235	NO
95	CRDO2	0.591966	ShrubTree	134	NO
96	ACGL	0.352941	Subshrub	122	NA
96	ALIN2	0.980392	ShrubTree	120	NO
96	RILA	0.333333	ShrubTree	74	NA
96	RILA	0.294118	ShrubTree	30	NA
96	RILA	0.27451	ShrubTree	45.6667	NA
96	SYAL	0.215686	Subshrub	24	NA
96	SYAL	0.254902	Subshrub	55.6667	NA
96	SYAL	0.0392157	Subshrub	81	NA
97	ALIN2	0	ShrubTree	40	NO
97	ROWO	0	Subshrub	64	NA
97	SALIX	0	ShrubTree	58	YES
98	CRDO2	0.632184	ShrubTree	200	NO
98	CRDO2	0.344828	ShrubTree	150	NO
98	CRDO2	2.81609	ShrubTree	435	NO
98	ROGY	0.229885	Subshrub	133	NA
98	SYAL	0.172414	Subshrub	39.6667	NA
98	SYAL	0.229885	Subshrub	46.3333	NA
98	SYAL	0.195402	Subshrub	50	NA
98	SYAL	0.114943	Subshrub	40	NA
98	SYAL	0.183908	Subshrub	48	NA
98	SYAL	0.37931	Subshrub	67	NA
98	SYAL	1.03448	Subshrub	25.3333	NA
98	SYAL	0.574713	Subshrub	53	NA
99	ALIN2	2.09424	ShrubTree	485	NO
99	COSE16	2.1466	ShrubTree	280	NA
99	CRDO2	0.837696	ShrubTree	655	NO
99	CRDO2	0.670157	ShrubTree	655	NO
99	CRDO2	0.17801	ShrubTree	147	NO
99	SYAL	0.209424	Subshrub	84	NA
99	SYAL	0.146597	Subshrub	68.6667	NA
99	SYAL	0.240838	Subshrub	63	NA
100	ALIN2	0.210728	ShrubTree	540	NO
100	ALIN2	0.201149	ShrubTree	67	NO
100	ALIN2	0.181992	ShrubTree	77	NO
100	SYAL	0.450192	Subshrub	45	NA
100	SYAL	0.229885	Subshrub	42	NA
100	SYAL	0.229885	Subshrub	61.3333	NA
100	SYAL	0.0957854	Subshrub	55	NA
101	ALIN2	0.272727	ShrubTree	540	NO
101	CRDO2	0.609091	ShrubTree	188	NO
101	ROWO	0.227273	Subshrub	75	NA
101	ROWO	0.281818	Subshrub	67	NA
101	ROWO	0.909091	Subshrub	105.333	NA
101	ROWO	2.01818	Subshrub	141.333	NA
101	ROWO	0.136364	Subshrub	101.5	NA
101	ROWO	1.09091	Subshrub	150.667	NA
101	ROWO	1.09091	Subshrub	141	NA
101	ROWO	0.409091	Subshrub	135.667	NA
101	ROWO	0.636364	Subshrub	102.333	NA
101	SYAL	0.272727	Subshrub	27.6667	NA
101	SYAL	0.681818	Subshrub	43	NA
101	SYAL	0.336364	Subshrub	39.6667	NA
101	SYAL	0.181818	Subshrub	30.6667	NA
101	SYAL	0.454545	Subshrub	45.5	NA
101	SYAL	0.227273	Subshrub	52	NA
101	SYAL	0.409091	Subshrub	72	NA
101	SYAL	0.954545	Subshrub	46.3333	NA
101	SYAL	0.954545	Subshrub	71	NA
101	SYAL	0.227273	Subshrub	50.6667	NA
101	SYAL	0.136364	Subshrub	52	NA
102	ALIN2	2.77099	ShrubTree	380	NO
102	ALIN2	1.79299	ShrubTree	240	NO
102	CRDO2	0.138549	ShrubTree	85	NO
102	PRVI	0.162999	ShrubTree	38.3333	NA
102	SYAL	0.244499	Subshrub	47.3333	NA
102	SYAL	0.0814996	Subshrub	30	NA
102	SYAL	0.203749	Subshrub	64	NA
102	SYAL	0.105949	Subshrub	49	NA
102	SYAL	0.0814996	Subshrub	43	NA
102	SYAL	0.162999	Subshrub	40	NA
102	SYAL	0.488998	Subshrub	54.6667	NA
102	SYAL	0.325998	Subshrub	57.3333	NA
102	SYAL	0.203749	Subshrub	42.3333	NA
102	SYAL	0.0814996	Subshrub	49.3333	NA
102	SYAL	0.309698	Subshrub	49.3333	NA
102	SYAL	0.105949	Subshrub	27.6667	NA
102	SYAL	0.162999	Subshrub	60	NA
102	SYAL	0.162999	Subshrub	85	NA
102	SYAL	0.162999	Subshrub	37	NA
102	SYAL	0.122249	Subshrub	36	NA
102	SYAL	0.122249	Subshrub	39	NA
102	SYAL	0.325998	Subshrub	101.667	NA
103	ALIN2	0.653595	ShrubTree	655	NO
103	RILA	0.485528	ShrubTree	68.5	NA
103	RILA	0.15873	ShrubTree	32.6667	NA
103	RILA	0.15873	ShrubTree	41	NA
103	RILA	1.71802	ShrubTree	109.333	NA
103	RILA	1.35387	ShrubTree	105.667	NA
103	ROGY	0.121382	Subshrub	50	NA
103	ROGY	0.672269	Subshrub	45	NA
103	SYAL	0.214753	Subshrub	88	NA
103	SYAL	0.0653595	Subshrub	66.5	NA
103	SYAL	0.102708	Subshrub	55.6667	NA
103	SYAL	0.280112	Subshrub	55.3333	NA
103	SYAL	0.140056	Subshrub	57	NA
103	SYAL	0.205416	Subshrub	45.5	NA
103	SYAL	0.186741	Subshrub	45.6667	NA
103	SYAL	0.205416	Subshrub	57	NA
103	SYAL	0.289449	Subshrub	33	NA
103	SYAL	0.168067	Subshrub	76	NA
103	SYAL	0.177404	Subshrub	33.3333	NA
103	SYAL	0.130719	Subshrub	46.6667	NA
104	CRDO2	1.8925	ShrubTree	374	NO
104	CRDO2	0.985442	ShrubTree	424	NO
104	CRDO2	1.51176	ShrubTree	437	NO
104	RILA	0.414334	ShrubTree	67.3333	NA
104	RILA	0.503919	ShrubTree	39.3333	NA
104	SAEX	0.291153	ShrubTree	32	YES
104	SYAL	0.12318	Subshrub	17.5	NA
104	SYAL	0.571109	Subshrub	40.3333	NA
104	SYAL	0.223964	Subshrub	39	NA
104	SYAL	0.246361	Subshrub	41	NA
104	SYAL	0.683091	Subshrub	55.3333	NA
104	SYAL	0.156775	Subshrub	40.6667	NA
104	SYAL	0.571109	Subshrub	44	NA
104	SYAL	0.257559	Subshrub	40	NA
104	SYAL	0.246361	Subshrub	61	NA
104	SYAL	1.8925	Subshrub	98.3333	NA
104	SYAL	0.19037	Subshrub	23	NA
104	SYAL	0.134378	Subshrub	51	NA
104	SYAL	0.828667	Subshrub	48	NA
104	SYAL	0.649496	Subshrub	99	NA
104	SYAL	0.817469	Subshrub	68.6667	NA
104	SYAL	0.12318	Subshrub	57.3333	NA
104	SYAL	0.279955	Subshrub	33.6667	NA
104	SYAL	0.167973	Subshrub	51	NA
104	SYAL	0.111982	Subshrub	26	NA
104	SYAL	0.268757	Subshrub	37.6667	NA
104	SYAL	0.268757	Subshrub	47.6667	NA
104	SYAL	0.167973	Subshrub	62	NA
104	SYAL	0.839866	Subshrub	70.3333	NA
105	ALIN2	2.14844	ShrubTree	560	NO
105	ROWO	0.390625	Subshrub	190	NA
105	SYAL	0.292969	Subshrub	51.5	NA
105	SYAL	0.253906	Subshrub	78	NA
105	SYAL	0.605469	Subshrub	69	NA
105	SYAL	0.195312	Subshrub	44	NA
105	SYAL	0.449219	Subshrub	41.6667	NA
105	SYAL	0.351562	Subshrub	22	NA
106	ALIN2	0.698467	ShrubTree	586	NO
106	RILA	0.579216	ShrubTree	41	NA
106	SYAL	0.596252	Subshrub	44.3333	NA
107	ALIN2	3.04136	ShrubTree	680	NO
107	SALIX	0.583942	ShrubTree	48	YES
107	SALIX	0.559611	ShrubTree	38	YES
108	ALIN2	3.875	ShrubTree	565	NO
108	ALIN2	0.625	ShrubTree	735	NO
108	ALIN2	0.8125	ShrubTree	435	NO
108	ALIN2	0.1875	ShrubTree	320	NO
108	SYAL	0.125	Subshrub	41	NA
108	SYAL	0.375	Subshrub	53.5	NA
108	SYAL	0.2875	Subshrub	73	NA
108	SYAL	0.3125	Subshrub	72	NA
108	SYAL	0.225	Subshrub	99.5	NA
108	SYAL	0.375	Subshrub	83	NA
108	SYAL	0.1875	Subshrub	60	NA
108	SYAL	0.125	Subshrub	55.6667	NA
109	ALIN2	0.690122	ShrubTree	765	NO
109	CRDO2	0.893099	ShrubTree	284	NO
109	CRDO2	1.75913	ShrubTree	233	NO
109	RIHU	0.230041	ShrubTree	54.3333	NA
109	SYAL	0.311231	Subshrub	35.3333	NA
109	SYAL	0.135318	Subshrub	72.6667	NA
109	SYAL	0.270636	Subshrub	75.3333	NA
109	SYAL	0.473613	Subshrub	103	NA
109	SYAL	0.243572	Subshrub	40	NA
109	SYAL	0.135318	Subshrub	41.3333	NA
109	SYAL	0.460081	Subshrub	57.6667	NA
110	ALIN2	2.2333	ShrubTree	430	NO
110	ROGY	0.219342	Subshrub	20	NA
110	ROGY	0.299103	Subshrub	24	NA
110	SYAL	0.219342	Subshrub	21.3333	NA
110	SYAL	0.259222	Subshrub	28	NA
111	COSE16	0.45614	ShrubTree	200	NA
112	SYAL	0.666667	Subshrub	72.6667	NA
112	SYAL	0.491228	Subshrub	37	NA
112	SYAL	0.526316	Subshrub	81	NA
112	SYAL	0.245614	Subshrub	63	NA
112	SYAL	0.263158	Subshrub	33.6667	NA
112	SYAL	0.438596	Subshrub	32.6667	NA
112	SYAL	0.473684	Subshrub	52.6667	NA
112	SYAL	0.368421	Subshrub	56.3333	NA
112	SYAL	0.368421	Subshrub	57	NA
112	SYAL	0.263158	Subshrub	22.3333	NA
113	PHMA5	0.263158	Subshrub	165	NA
113	RILA	0.315789	ShrubTree	40	NA
113	SYAL	0.136842	Subshrub	41	NA
113	SYAL	0.115789	Subshrub	21	NA
113	SYAL	0.147368	Subshrub	28	NA
113	SYAL	0.2	Subshrub	20.3333	NA
114	SYAL	0.0911162	Subshrub	34.6667	NA
115	ALIN2	2.24158	ShrubTree	342	NO
115	COSE16	0.29036	ShrubTree	290	NA
115	CRDO2	3.19396	ShrubTree	555	NO
115	CRDO2	0.813008	ShrubTree	545	NO
115	SYAL	0.29036	Subshrub	30	NA
115	SYAL	0.174216	Subshrub	41.3333	NA
115	SYAL	0.174216	Subshrub	30	NA
115	SYAL	0.987224	Subshrub	53.3333	NA
115	SYAL	1.0453	Subshrub	54.6667	NA
115	SYAL	0.348432	Subshrub	73.6667	NA
115	SYAL	1.91638	Subshrub	102.333	NA
115	SYAL	0.464576	Subshrub	61	NA
115	SYAL	0.638792	Subshrub	92	NA
115	SYAL	0.29036	Subshrub	58.3333	NA
115	SYAL	0.638792	Subshrub	62	NA
115	SYAL	0.696864	Subshrub	37	NA
115	SYAL	0.638792	Subshrub	51.3333	NA
115	SYAL	0.87108	Subshrub	51	NA
115	SYAL	0.696864	Subshrub	49.6667	NA
115	SYAL	2.03252	Subshrub	36.6667	NA
115	SYAL	0.232288	Subshrub	56.3333	NA
115	SYAL	0.232288	Subshrub	68.3333	NA
115	SYAL	0.232288	Subshrub	32	NA
115	SYAL	0.929152	Subshrub	69	NA
115	SYAL	0.232288	Subshrub	58.6667	NA
117	SYAL	0.268156	Subshrub	36.3333	NA
117	SYAL	0.27933	Subshrub	39.6667	NA
117	SYAL	0.223464	Subshrub	59	NA
118	ALIN2	1.73913	ShrubTree	680	NO
118	COSE16	1.23188	ShrubTree	110	NA
118	ROWO	0.398551	Subshrub	90	NA
118	ROWO	0.996377	Subshrub	49	NA
118	SYAL	0.271739	Subshrub	14	NA
118	SYAL	0.181159	Subshrub	33	NA
118	SYAL	0.235507	Subshrub	32.5	NA
118	SYAL	0.217391	Subshrub	29	NA
118	SYAL	0.271739	Subshrub	36.3333	NA
119	SYAL	0.338409	Subshrub	32	NA
120	ALIN2	2.19457	ShrubTree	128	NO
121	ALIN2	1.89189	ShrubTree	170	NO
121	ALIN2	0.27027	ShrubTree	525	NO
121	SYAL	0.738739	Subshrub	42.6667	NA
121	SYAL	0.234234	Subshrub	41.3333	NA
121	SYAL	0.18018	Subshrub	37.6667	NA
121	SYAL	0.18018	Subshrub	49	NA
121	SYAL	0.252252	Subshrub	37	NA
121	SYAL	0.36036	Subshrub	32.6667	NA
122	SYAL	0.15894	Subshrub	16	NA
122	SYAL	0.264901	Subshrub	15.3333	NA
122	SYAL	0.476821	Subshrub	24	NA
122	SYAL	0.211921	Subshrub	31.6667	NA
122	SYAL	0.198675	Subshrub	31	NA
122	SYAL	0.331126	Subshrub	34	NA
122	SYAL	0.728477	Subshrub	50.6667	NA
122	SYAL	0.384106	Subshrub	28.6667	NA
122	SYAL	0.225166	Subshrub	13.3333	NA
123	RIHU	1.83616	ShrubTree	74.6667	NA
123	RIHU	0.706215	ShrubTree	50.3333	NA
124	ALIN2	0.26455	ShrubTree	43	NO
124	ALIN2	0.0352734	ShrubTree	184	NO
125	SYAL	0.916272	Subshrub	59	NA
126	RIAU	0.432099	ShrubTree	30.6667	NA
126	SYAL	0.632716	Subshrub	25.3333	NA
127	RICE	0.293758	ShrubTree	125	NA
128	RILA	0.422535	ShrubTree	88	NA
128	SYAL	0.915493	Subshrub	95.3333	NA
129	SYAL	1.80233	Subshrub	50	NA
131	COSE16	1.96078	ShrubTree	235	NA
131	COSE16	0.326797	ShrubTree	330	NA
131	RILA	2.61438	ShrubTree	64	NA
132	SYAL	0.469484	Subshrub	34.3333	NA
134	SYAL	0.712589	Subshrub	33.3333	NA
136	RIHU	1.17899	ShrubTree	124	NA
136	SAEX	0.160772	ShrubTree	162.667	YES
136	SAEX	0.664523	ShrubTree	162.667	YES
138	RICE	0.872274	ShrubTree	244	NA
139	ALIN2	7.19697	ShrubTree	280	NO
139	RICE	2.38636	ShrubTree	163	NA
139	ROGY	0.530303	Subshrub	32	NA
140	ALIN2	8.4141	ShrubTree	445	NO
140	RIHU	0.528634	ShrubTree	25	NA
143	ALIN2	0.446999	ShrubTree	81	NO
154	ALIN2	2.27758	ShrubTree	440	NO
154	RULEL	0.960854	Subshrub	81	NA
160	ALIN2	0.777538	ShrubTree	55	NO
163	SALIX	0.942308	ShrubTree	57.3333	YES
163	SALIX	0.365385	ShrubTree	52	YES
163	SALIX	1.13462	ShrubTree	62	YES
165	SALIX	4.84472	ShrubTree	65	YES
165	SALIX	0.517598	ShrubTree	77	YES
169	ALIN2	0.765306	ShrubTree	68	NO
171	SAEX	0.668648	ShrubTree	49.6667	YES
171	SAEX	0.445765	ShrubTree	92	YES
171	SAEX	0.401189	ShrubTree	66	YES
171	SAEX	0.505201	ShrubTree	136	YES
171	SAEX	0.282318	ShrubTree	75	YES
171	SAEX	0.208024	ShrubTree	85	YES
171	SAEX	2.63001	ShrubTree	142	YES
171	SAEX	0.208024	ShrubTree	21	YES
171	SAEX	0.312036	ShrubTree	29	YES
171	SAEX	0.624071	ShrubTree	15.5	YES
171	SALIX	1.0104	ShrubTree	67.6667	YES
173	SALIX	0.307136	ShrubTree	41	YES
174	RICE	3.54296	ShrubTree	129.333	NA
175	SAEX	0.369718	ShrubTree	12	YES
175	SAEX	1.5493	ShrubTree	33.3333	YES
175	SALIX	0.457746	ShrubTree	64	YES
177	ALIN2	0.237154	ShrubTree	94.6667	NO
177	SALIX	0.869565	ShrubTree	66.6667	YES
177	SALIX	0.250329	ShrubTree	49.6667	YES
177	SALIX	1.278	ShrubTree	87.3333	YES
177	SALIX	0.329381	ShrubTree	82.6667	YES
178	RICE	1.41058	ShrubTree	161.667	NA
178	RICE	2.32997	ShrubTree	146.667	NA
179	CESA	0.160428	Subshrub	45.3333	NA
179	CESA	1.65775	Subshrub	52.6667	NA
179	SAEX	0.962567	ShrubTree	59.5	YES
179	SALIX	2.03209	ShrubTree	142.667	YES
179	SALIX	0.26738	ShrubTree	99.3333	YES
179	SALIX	0.213904	ShrubTree	66	YES
179	SALIX	0.26738	ShrubTree	119	YES
179	SALIX	0.374332	ShrubTree	77	YES
180	SAEX	0.7173	ShrubTree	70	YES
180	SAEX	0.147679	ShrubTree	36	YES
180	SAEX	0.305907	ShrubTree	41	YES
180	SALIX	0.232068	ShrubTree	63	YES
180	SALIX	0.56962	ShrubTree	96	YES
181	CRDO2	0.465872	ShrubTree	59	NO
181	SAEX	0.140845	ShrubTree	32	YES
181	SALIX	0.292524	ShrubTree	135.667	YES
181	SALIX	0.411701	ShrubTree	59.3333	YES
182	SAEX	0.840249	ShrubTree	93.6667	YES
182	SALIX	0.176349	ShrubTree	79	YES
182	SALIX	1.43154	ShrubTree	79	YES
183	SAEX	0.29097	ShrubTree	65.3333	YES
183	SALIX	2.86813	ShrubTree	118	YES
184	ALIN2	1.17391	ShrubTree	170	NO
184	SAEX	0.271739	ShrubTree	133	YES
185	SAEX	0.549574	ShrubTree	93	YES
185	SALIX	0.314042	ShrubTree	47.6667	YES
185	SALIX	0.953342	ShrubTree	101.333	YES
185	SALIX	0.392553	ShrubTree	76.6667	YES
185	SALIX	0.246747	ShrubTree	78	YES
185	SALIX	0.168237	ShrubTree	57	YES
185	SALIX	0.157021	ShrubTree	109	YES
185	SALIX	0.414984	ShrubTree	70	YES
185	SALIX	0.224316	ShrubTree	70	YES
185	SALIX	0.145805	ShrubTree	77	YES
185	SALIX	0.112158	ShrubTree	79	YES
185	SALIX	1.35711	ShrubTree	123.667	YES
185	SALIX	0.291611	ShrubTree	95	YES
185	SALIX	0.190668	ShrubTree	61.3333	YES
186	SAEX	0.404762	ShrubTree	137	YES
187	SALIX	1.36709	ShrubTree	189	YES
187	SALIX	0.632911	ShrubTree	114.667	YES
191	SALIX	0.570222	ShrubTree	52	YES
191	SALIX	0.475185	ShrubTree	51.3333	YES
192	SALIX	0.129225	ShrubTree	97	YES

## Sheet: Planting_Density
Transect	UTMx	UTMy	ALIN2	AMAL2	COSE16	CRDO2	LAOC	PICO	PIEN	PINE	PIPO	POBAT	POTR5	PRVI	PSME	RIAU	SALIX	UNKN	All
1	381282	5.01315e+06	0	0	0	1	0	0	0	0	1	1	0	0	0	2	0	0	5
2	381181	5.0132e+06	0	0	0	0	0	0	0	0	2	0	0	0	0	0	0	0	2
3	381091	5.01325e+06	0	0	0	2	0	0	0	0	2	2	0	0	0	0	1	2	9
4	381005	5.0133e+06	0	0	0	0	0	0	0	0	2	0	0	0	0	0	3	0	5
5	380928	5.01335e+06	0	1	0	1	0	0	0	0	2	2	0	0	0	0	2	1	9
6	380840	5.01339e+06	0	0	0	0	0	0	0	0	1	0	0	0	0	0	2	0	3
7	380777	5.01347e+06	0	0	0	0	0	0	0	0	3	1	0	0	0	5	4	0	13
9	380614	5.0136e+06	0	0	0	0	0	0	0	0	0	0	0	0	0	0	0	0	0
10	380604	5.01361e+06	0	0	0	0	0	0	0	0	0	0	0	0	0	0	1	0	1
11	380585	5.01362e+06	0	0	0	0	0	0	0	0	0	0	0	0	0	0	0	0	0
12	380580	5.01363e+06	0	0	0	0	0	0	0	0	0	0	0	0	0	0	2	2	4
13	380569	5.01364e+06	0	0	0	0	0	0	0	0	1	1	0	0	0	1	4	2	9
14	380553	5.01364e+06	0	0	0	0	0	1	0	0	2	0	0	0	0	0	7	0	10
15	380526	5.01365e+06	0	0	0	2	0	0	0	0	8	0	0	0	0	0	4	0	14
16	380515	5.01365e+06	0	0	0	1	0	0	0	0	0	0	0	0	0	0	3	0	4
17	380521	5.01368e+06	0	0	0	1	0	0	0	0	2	0	0	0	0	1	6	2	12
18	380500	5.01368e+06	0	0	0	0	0	0	0	0	8	0	0	0	0	1	8	1	18
19	380485	5.01369e+06	0	0	0	9	0	0	0	0	4	0	0	0	0	0	6	4	23
20	380461	5.01369e+06	0	0	0	3	0	0	0	0	9	0	0	0	0	0	7	2	21
21	380455	5.0137e+06	0	0	0	0	0	0	0	0	4	0	0	0	0	0	4	3	11
22	380455	5.01372e+06	0	0	0	0	0	0	0	0	0	0	0	0	0	0	2	1	3
23	380438	5.01368e+06	0	0	0	1	0	0	0	0	0	0	0	0	0	0	4	0	5
24	380440	5.01377e+06	0	0	0	0	0	0	0	0	0	0	0	0	0	0	1	1	2
25	380426	5.01378e+06	0	0	0	0	0	0	0	0	0	0	0	0	0	0	5	2	7
26	380410	5.01379e+06	0	0	0	2	0	0	0	0	3	0	0	0	0	0	5	3	13
27	380395	5.01379e+06	0	0	0	6	0	0	0	0	1	4	0	0	0	0	6	2	19
28	380381	5.0138e+06	0	0	0	0	0	0	0	0	5	0	0	0	0	0	13	2	20
29	380342	5.01387e+06	0	0	0	0	0	0	0	0	3	0	0	0	0	0	4	0	7
30	380260	5.01392e+06	0	0	0	0	0	0	0	0	3	0	0	0	0	0	3	0	6
31	380248	5.01393e+06	0	0	0	0	0	0	0	0	17	0	0	0	0	0	8	0	25
32	380239	5.01394e+06	0	0	0	0	0	0	0	0	13	0	0	0	3	0	5	1	22
33	380227	5.01395e+06	0	0	0	0	0	0	0	0	7	0	0	0	5	0	12	1	25
34	380215	5.01395e+06	0	0	0	0	0	0	0	0	7	0	0	0	1	0	5	0	13
35	380200	5.01396e+06	0	0	0	1	0	0	0	0	5	0	0	0	0	0	19	0	25
36	380171	5.01396e+06	0	0	0	5	0	0	0	0	3	0	0	0	3	0	8	0	19
37	380159	5.01397e+06	0	0	0	0	0	0	0	0	6	0	0	0	0	0	5	0	11
38	380151	5.01398e+06	0	0	0	3	0	0	0	0	6	5	0	0	0	0	8	0	22
39	380132	5.01399e+06	0	0	0	10	0	0	0	0	3	1	0	0	0	0	21	0	35
40	380123	5.01399e+06	0	0	0	17	0	0	0	0	6	4	0	1	11	0	10	1	50
41	380105	5.014e+06	0	0	0	7	0	0	0	0	2	2	0	10	2	0	8	1	32
42	380095	5.01401e+06	0	0	0	0	0	0	0	0	6	0	0	0	8	0	9	1	24
43	380092	5.01403e+06	0	0	0	0	0	0	0	0	2	0	0	3	10	0	6	2	23
44	380066	5.01404e+06	0	0	0	0	0	0	0	0	2	0	0	0	1	0	14	2	19
45	380058	5.01405e+06	0	0	0	0	0	0	0	0	9	0	0	1	7	0	23	3	43
46	380040	5.01405e+06	0	0	0	0	0	0	0	0	3	3	0	1	3	0	28	0	38
47	380036	5.01406e+06	0	1	0	5	0	0	0	0	5	11	0	4	7	0	7	0	40
48	380015	5.01407e+06	0	10	0	0	0	0	0	0	0	3	0	1	1	0	7	0	22
49	380004	5.01408e+06	0	3	0	5	0	0	0	0	1	8	0	1	1	0	11	3	33
50	379990	5.01409e+06	0	0	0	1	0	0	0	0	1	0	0	0	0	0	4	1	7
51	379978	5.01409e+06	0	0	0	5	0	0	0	0	1	0	0	0	0	0	12	0	18
52	379970	5.01411e+06	0	0	0	0	0	0	0	0	0	0	0	0	0	0	4	0	4
53	379956	5.01412e+06	0	0	0	5	0	0	0	0	2	0	0	0	0	0	4	0	11
54	379942	5.01412e+06	0	2	0	2	0	0	0	0	0	3	0	0	2	0	19	3	31
55	379918	5.01412e+06	0	0	0	0	0	0	0	0	0	0	0	0	0	0	1	4	5
56	379918	5.01414e+06	0	0	0	3	0	0	0	0	0	0	0	0	1	0	6	1	11
57	379910	5.01416e+06	0	2	0	0	0	0	0	0	4	2	0	0	0	0	8	2	18
58	379895	5.01416e+06	0	0	0	0	0	0	0	0	0	0	0	0	0	0	2	1	3
59	379811	5.01421e+06	0	1	0	2	0	0	0	0	1	2	0	0	1	0	3	2	12
60	379757	5.01424e+06	0	0	0	0	0	0	0	0	0	0	0	0	0	0	0	0	0
61	379685	5.01431e+06	0	0	0	1	0	0	0	0	4	2	0	4	0	0	8	12	31
62	379587	5.01431e+06	0	0	0	3	0	0	0	0	0	0	0	0	0	0	1	5	9
63	379497	5.01431e+06	0	0	0	4	0	0	0	0	0	0	0	0	0	0	9	3	16
64	379411	5.01428e+06	0	0	0	2	0	0	0	0	4	0	0	0	0	0	4	6	16
65	379345	5.01421e+06	0	0	0	3	0	0	1	0	0	1	0	1	1	0	0	0	7
66	379246	5.01412e+06	0	0	0	4	0	0	0	0	0	0	0	5	0	0	7	0	16
67	379159	5.01407e+06	0	0	0	0	0	0	0	0	2	1	0	0	0	0	1	4	8
68	379072	5.01402e+06	0	0	0	1	0	0	0	0	0	0	0	5	0	0	0	0	6
69	379006	5.014e+06	0	0	0	12	0	0	0	0	8	11	0	10	0	0	3	13	57
70	378999	5.01397e+06	0	0	0	4	0	0	0	0	2	4	0	1	0	0	11	22	44
71	378987	5.01397e+06	0	0	0	4	0	0	0	0	5	2	0	0	0	0	1	21	33
72	378979	5.01396e+06	0	0	0	14	0	0	0	0	4	3	0	1	0	0	11	13	46
73	378978	5.01394e+06	0	0	0	12	0	0	0	0	1	0	0	0	0	0	3	21	37
74	378962	5.01391e+06	0	0	0	5	0	0	0	0	3	7	0	0	0	0	13	12	40
75	378953	5.0139e+06	0	0	0	5	0	0	0	0	7	4	0	0	0	0	10	14	40
76	378946	5.01388e+06	0	0	0	5	0	0	0	0	5	9	0	0	0	0	5	15	39
77	378937	5.01386e+06	0	0	0	2	0	0	0	0	9	0	0	0	0	0	6	10	27
78	378927	5.01385e+06	0	0	0	3	0	0	0	0	12	0	0	0	0	0	8	8	31
79	378922	5.01385e+06	0	0	0	3	0	0	0	0	5	0	0	0	0	0	9	6	23
80	378906	5.01382e+06	0	0	0	0	0	0	0	0	11	0	0	0	0	0	1	5	17
81	378894	5.01382e+06	0	0	0	3	0	0	0	0	1	0	0	0	0	0	1	4	9
82	378879	5.01381e+06	0	0	0	7	0	0	0	0	0	0	0	0	0	0	0	4	11
83	378875	5.01379e+06	0	0	0	0	0	0	0	0	0	1	0	0	0	0	1	0	2
84	378872	5013780	0	0	0	0	1	0	1	0	2	0	0	0	3	0	6	8	21
85	378862	5.01377e+06	0	0	0	1	0	0	0	0	2	5	0	0	0	0	4	5	17
86	378858	5.01376e+06	0	0	0	1	0	0	0	0	4	0	0	0	0	0	4	12	21
87	378835	5.01375e+06	0	0	0	1	0	0	1	0	1	0	0	0	4	0	9	2	18
88	378797	5.01372e+06	0	0	0	0	0	0	0	0	0	0	0	0	0	0	0	0	0
89	378764	5.01374e+06	0	0	2	7	0	0	1	0	3	0	0	0	0	4	3	10	30
90	378750	5.01373e+06	0	0	1	17	0	0	0	0	2	0	0	0	1	13	1	9	44
91	378745	5.01372e+06	0	0	9	14	0	0	0	0	9	1	0	0	0	2	8	9	52
92	378741	5.0137e+06	0	0	10	4	0	0	0	0	9	0	0	0	0	1	4	8	36
93	378733	5.01369e+06	0	0	4	1	0	0	0	0	9	0	0	0	0	2	4	16	36
94	378736	5.01367e+06	0	0	5	12	0	0	0	0	7	0	0	0	0	0	1	2	27
95	378734	5.01366e+06	0	0	0	2	1	0	0	0	2	0	0	0	0	5	0	2	12
96	378714	5.01365e+06	0	0	2	9	0	0	0	0	0	0	0	0	0	3	0	1	15
97	378707	5.01364e+06	0	0	0	2	0	0	0	0	0	0	0	0	0	0	0	2	4
98	378706	5.01362e+06	0	0	0	4	0	0	0	0	0	0	0	0	0	0	1	4	9
99	378693	5.01355e+06	0	0	0	6	0	0	0	0	2	0	0	0	0	0	6	7	21
100	378692	5.0136e+06	0	0	0	11	2	0	0	0	2	0	0	0	0	0	5	5	25
101	378682	5.01358e+06	0	0	0	2	2	0	0	0	2	0	0	0	0	0	2	5	13
102	378640	5.01356e+06	0	0	0	0	11	0	0	0	2	0	0	0	0	4	6	10	33
103	378532	5.01351e+06	0	0	0	0	0	0	7	0	0	0	0	0	2	0	3	2	14
104	378450	5.01347e+06	0	0	0	5	9	0	9	0	0	0	0	0	1	5	5	0	34
105	378367	5.01345e+06	0	0	0	2	0	0	1	0	0	3	0	0	1	0	1	4	12
106	378246	5.01342e+06	0	0	0	0	0	1	0	3	0	3	0	0	5	0	3	5	20
107	378124	5.01341e+06	0	0	0	0	0	0	0	0	1	0	0	0	2	0	2	4	9
108	378018	5.01338e+06	0	0	0	0	0	0	0	0	1	0	0	0	9	0	2	1	13
109	377908	5.01342e+06	0	0	0	5	0	0	0	0	0	0	0	0	0	0	0	4	9
110	377834	5.01344e+06	0	0	0	1	0	0	2	0	0	0	0	0	0	4	1	2	10
111	377719	5.01345e+06	0	0	0	4	0	0	2	0	0	0	0	0	0	0	1	7	14
112	377622	5.01342e+06	0	0	0	1	0	0	0	0	0	3	0	0	0	3	0	10	17
113	377522	5.01343e+06	0	0	0	0	0	0	0	0	8	1	0	0	3	0	4	4	20
114	377434	5.01343e+06	0	0	0	3	0	0	0	0	0	0	0	0	3	0	5	4	15
115	377368	5.01341e+06	0	0	0	1	0	0	0	0	0	0	0	0	1	0	9	9	20
116	377290	5.01341e+06	0	0	0	4	0	0	1	0	0	4	0	0	3	0	8	17	37
117	377262	5.01328e+06	0	0	0	6	2	0	7	0	1	0	0	0	2	0	2	12	32
118	377099	5.01326e+06	0	0	0	0	0	0	1	0	1	1	0	0	0	0	8	1	12
119	376978	5.01326e+06	0	4	0	0	0	0	0	0	7	1	0	0	0	0	7	11	30
120	376883	5.01328e+06	0	0	0	0	0	0	0	0	0	9	0	0	1	0	0	3	13
121	376803	5.01329e+06	0	0	0	0	0	0	0	0	0	0	0	0	3	0	2	1	6
122	376689	5.01329e+06	0	0	0	5	1	0	1	0	0	0	0	0	2	0	3	5	17
123	376585	5.01336e+06	0	0	0	5	0	0	0	0	1	0	0	0	1	0	0	3	10
124	376511	5.01343e+06	0	0	0	6	0	0	4	0	2	0	0	0	0	0	3	12	27
125	376477	5.01353e+06	0	4	0	0	0	0	2	0	8	0	0	0	1	0	0	9	24
126	376407	5.01355e+06	0	0	0	0	0	0	0	0	2	0	0	0	0	0	4	2	8
127	376331	5.01365e+06	0	0	0	0	0	0	0	0	0	0	0	0	0	0	0	0	0
128	376244	5.0137e+06	0	0	0	0	0	0	0	0	1	0	0	0	0	0	3	1	5
129	376156	5.01373e+06	0	0	0	0	0	3	0	0	1	0	0	0	0	0	4	1	9
130	376071	5.01379e+06	0	0	0	3	0	1	0	0	0	0	0	0	0	0	8	0	12
131	375985	5.01385e+06	7	0	0	0	0	0	0	0	0	0	0	0	0	0	3	0	10
132	375898	5.01389e+06	0	0	0	0	0	0	0	0	0	0	0	0	0	0	5	0	5
133	375820	5.01394e+06	0	0	0	0	0	0	0	0	0	0	0	0	0	0	4	3	7
134	375728	5.01395e+06	0	0	0	3	0	0	2	0	2	1	5	0	2	0	6	0	21
135	375621	5.01392e+06	0	0	0	0	0	0	0	0	0	0	0	0	0	0	0	0	0
136	375521	5.01393e+06	0	0	0	1	0	7	0	0	0	1	1	0	0	0	10	4	24
137	375421	5.01392e+06	0	0	0	5	0	0	4	0	4	0	4	5	6	0	1	5	34
138	375353	5.01398e+06	0	0	0	0	0	0	0	0	1	0	5	0	0	0	0	1	7
139	375377	5.01409e+06	0	0	0	0	0	0	0	0	0	0	0	0	0	0	0	0	0
140	375376	5.0142e+06	0	0	0	0	0	0	0	0	0	0	0	0	0	0	0	0	0
141	375307	5.01427e+06	0	0	0	0	0	0	0	0	0	0	0	0	4	0	6	0	10
142	375207	5.01429e+06	0	0	0	0	2	2	0	0	0	0	0	0	0	0	4	0	8
143	375118	5.01434e+06	0	0	0	7	0	2	0	0	4	0	0	0	8	0	0	4	25
144	375009	5.01436e+06	0	0	0	0	1	0	3	0	1	0	0	0	3	0	12	1	21
145	374996	5.0145e+06	0	0	0	4	0	0	0	0	0	6	0	0	0	0	3	2	15
146	375047	5.0146e+06	0	0	0	3	5	1	1	0	0	0	0	0	0	1	1	1	13
147	375096	5.01469e+06	0	0	0	1	0	0	0	0	0	0	0	0	0	0	21	2	24
148	375128	5.01477e+06	0	0	0	2	0	1	0	0	0	0	0	7	7	0	0	2	19
149	375140	5.01486e+06	0	0	0	0	0	1	2	0	0	0	0	0	2	0	0	0	5
150	375104	5.01494e+06	0	0	0	0	0	3	2	0	1	0	0	0	4	0	7	0	17
151	375051	5.015e+06	0	0	0	0	0	0	0	0	7	0	0	0	0	0	7	4	18
152	374961	5.01504e+06	1	0	0	2	0	1	0	0	6	0	1	0	0	0	8	5	24
153	374894	5.01511e+06	0	0	0	0	4	0	0	0	9	0	0	7	0	0	4	2	26
154	374888	5.01521e+06	0	0	0	0	0	0	0	0	0	0	0	0	0	0	7	0	7
155	375012	5.01523e+06	0	0	0	5	0	0	0	0	1	0	0	0	0	3	7	2	18
156	374966	5.01531e+06	0	0	0	0	0	2	0	0	1	0	0	0	1	0	4	0	8
157	374955	5015420	0	0	0	1	0	0	0	0	2	4	0	0	0	0	4	5	16
158	374932	5.01552e+06	0	0	0	5	0	0	0	0	0	1	0	0	0	0	1	4	11
159	374823	5.01552e+06	0	0	0	0	0	0	0	0	0	0	0	0	0	0	0	0	0
160	374742	5.01555e+06	0	0	0	0	0	0	0	0	3	0	0	5	0	0	1	1	10
161	374739	5.01555e+06	0	0	0	0	0	0	0	0	1	0	0	4	0	0	4	3	12
162	374719	5.01555e+06	0	0	0	0	1	0	0	0	2	0	0	0	0	0	13	0	16
163	374717	5.01556e+06	0	0	0	0	0	0	0	0	3	0	0	1	0	0	4	0	8
164	374704	5.01557e+06	0	0	0	0	0	0	1	0	5	0	0	1	0	0	0	0	7
165	374681	5.01558e+06	0	0	0	1	0	0	0	0	3	0	0	4	0	0	0	4	12
166	374604	5.01563e+06	0	0	0	5	0	0	0	0	4	3	0	0	0	0	2	2	16
167	374593	5.01564e+06	0	0	0	2	0	0	7	0	1	5	0	0	0	0	2	2	19
168	374571	5.01567e+06	0	0	0	0	0	0	8	0	0	3	0	0	0	0	3	2	16
169	374564	5.01563e+06	0	0	0	0	0	0	0	0	1	4	0	0	0	0	13	3	21
170	374542	5.01561e+06	0	0	0	17	0	0	0	0	3	2	0	0	0	0	11	3	36
171	374528	5.01562e+06	0	0	0	7	0	0	1	0	0	2	0	0	0	0	12	6	28
172	374511	5.01562e+06	0	0	0	6	0	0	3	0	3	4	0	0	0	0	5	6	27
173	374497	5.01564e+06	0	0	0	2	0	0	1	0	4	3	0	0	0	0	4	2	16
174	374483	5.01564e+06	0	0	0	4	7	0	0	0	2	6	0	0	0	0	1	4	24
175	374465	5.01563e+06	0	0	0	0	0	0	0	0	7	0	0	0	9	12	5	1	34
176	374438	5.01563e+06	0	0	0	0	17	0	0	0	12	2	0	0	0	0	0	4	35
177	374426	5.01562e+06	0	0	0	16	0	0	11	0	6	3	0	0	6	0	4	2	48
178	374410	5.01563e+06	0	0	0	0	0	0	3	0	0	1	0	6	0	0	20	2	32
179	374401	5.01567e+06	0	0	0	1	0	0	0	0	0	1	0	6	0	0	2	0	10
180	374386	5.01567e+06	0	0	0	0	1	0	3	0	4	4	0	6	0	0	1	1	20
181	374353	5.01566e+06	0	0	0	1	0	1	4	0	5	4	0	0	3	0	6	4	28
182	374341	5015674	0	0	0	0	2	0	0	0	5	1	0	5	0	0	1	0	14
183	374327	5.01568e+06	0	0	0	2	0	0	0	0	2	3	0	3	1	2	0	0	13
184	374306	5.01566e+06	0	0	0	6	3	1	0	0	3	0	0	4	0	0	3	1	21
185	374290	5.01565e+06	0	0	0	12	0	13	0	0	1	0	0	0	0	2	7	1	36
186	374272	5.01564e+06	0	0	0	10	0	8	0	0	7	0	0	0	0	0	0	0	25
187	374258	5.01565e+06	0	0	0	11	0	12	0	0	0	0	0	0	0	0	5	0	28
188	374244	5.01565e+06	0	0	0	0	0	14	0	0	1	0	0	0	0	0	17	0	32
189	374215	5.01567e+06	0	0	0	13	0	4	0	0	0	0	0	0	0	0	19	0	36
190	374211	5.01569e+06	0	0	0	2	0	0	0	0	0	0	0	0	0	0	34	0	36
191	374225	5.01574e+06	0	0	0	8	0	0	0	0	1	0	0	0	0	5	4	0	18
192	374210	5.01573e+06	0	0	0	0	0	0	0	0	0	0	0	0	0	0	0	0	0

## Sheet: Species_List
Species Code	Scientific Name	Common Name
ACGL	Acer glabrum	Rocky Mountain maple
ALIN2	Alnus incana	grey alder
AMAL2	Amelanchier alnifolia	serviceberry
COSE16	Cornus sericea	redosier dogwood
CRDO2	Crataegus douglasii	black hawthorn
CRMO3	Crataegus monogyna	oneseed hawthorn
LAOC	Larix occidentalis	western larch
PHMA5	Physocarpus malvaceus	pacific ninebark
PICO	Pinus contorta	lodgepole pine
PIEN	Picea engelmannii	Engelmann spruce
PINE	Pinus spp.	pine
PIPO	Pinus ponderosa	ponderosa pine
POBAT	Populus balsamifera	black cottonwood
POTR5	Populus tremuloides	quaking aspen
PRVI	Prunus virginiana	chokecherry
PSME	Pseudotsuga menziesii	Douglas-fir
RIAU	Ribes aureum	golden currant
RIBES	Ribes L.	currant
RICE	Ribes cereum	wax currant
RIHU	Ribes hudsonianum	northern black currant
RILA	Ribes lacustre	prickly currant
RIVI3	Ribes viscosissimum	sticky currant
ROGY	Rosa gymnocarpa	dwarf rose
RONU	Rosa nutkana	Nootka rose
ROSA5	Rosa L.	rose
ROWO	Rosa woodsii	woods rose
RUBUS	Rubus L.	blackberry
RUID	Rubus idaeus	American red raspberry
RULEL	Rubus leucodermis	whitebark raspberry
RUPA	Rubus parviflorus	thimbleberry
SAEX	Salix exigua	narrowleaf willow
SAGE2	Salix geyeriana	Geyer willow
SALIX	Salix spp.	Willow species
SASC	Salix scouleriana	Scouler's willow
SYAL	Symphoricarpos albus	common snowberry
UNKN	Unknown	Unknown species
VAME	Vaccinium membranaceum	thinleaf huckleberry
